# Supplementary material for: rac-7,7′,9,9′-Tetra­phenyl-9a,9a′-bi(7,8,9,9a-tetra­hydro-6aH-penta­leno[1,2,3-ij]naphthalen-8-one)
Source: Acta Crystallogr Sect E Struct Rep Online. 2012 Apr 6;68(Pt 5):o1329. doi: 10.1107/S1600536812014146 (PMC3344468; doi:10.1107/S1600536812014146)
Supplement: Supplementary file 1 [file e-68-o1329-sup1.cif]

##############################################################################
#                                                                            #
# This CIF contains the data in a paper accepted for publication in          #
# Acta Crystallographica Section E. It conforms to the requirements of       #
# Notes for Authors for Acta Crystallographica Section E, and has been       #
# peer reviewed under the auspices of the IUCr Commission on Journals.       #
#                                                                            #
# Full details of the Crystallographic Information File format               #
# are given in the paper "The Crystallographic Information File (CIF):       #
# a New Standard Archive File for Crystallography" by S. R. Hall, F. H.      #
# Allen and I. D. Brown [Acta Cryst. (1991), A47, 655-685].                  #
#                                                                            #
# The current version of the core CIF dictionary is obtainable from          #
# ftp://ftp.iucr.org/pub/cif_core.dic.                                       #
#                                                                            #
# Software is freely available for graphical display of the structure(s)     #
# in this CIF. For information consult the CIF software page                 #
# http://www.iucr.org/resources/cif/software.                                #
#                                                                            #
# This file may be used for bona fide research purposes within the           #
# scientific community so long as proper attribution is given to the journal # 
# article from which it was obtained.                                        #
#                                                                            #
##############################################################################
data_global
_audit_creation_method     'manual editing of SHELXL-97 cif file'
_journal_date_recd_electronic     2012-03-08
_journal_date_accepted     2012-04-01
_journal_name_full     'Acta Crystallographica, Section E'
_journal_year     2012
_journal_volume     68
_journal_issue      5
_journal_page_first     o1329
_journal_page_last     o1329
_journal_paper_category     QO
_journal_paper_doi     10.1107/S1600536812014146
_journal_coeditor_code     ZS2187
_publ_contact_author_name     'Ning, Guiling'
_publ_contact_author_address
;
State Key Laboratory of Fine Chemicals and School of Chemical Engineering,
Dalian University of Technology,
Dalian 116012,
People's Republic of China
;
_publ_contact_author_email     'ninggl@dlut.edu.cn'
_publ_contact_author_fax     '86-411-84986065'
_publ_contact_author_phone     '86-411-84986067'
_publ_section_title
;\
<i>rac</i>-7,7',9,9'-Tetraphenyl-9a,9a'-bi(7,8,9,9a-tetrahydro-6a<i>H</i>-\
pentaleno[1,2,3-<i>ij</i>]naphthalen-8-one)
;
loop_
    _publ_author_name
    _publ_author_address
    'Zhang, Xiangdong'
;
State Key Laboratory of Fine Chemicals and School of Chemical Engineering,
Dalian University of Technology,
Dalian 116012,
People's Republic of China
;
    'Ye, Junwei'
;
State Key Laboratory of Fine Chemicals and School of Chemical Engineering,
Dalian University of Technology,
Dalian 116012,
People's Republic of China
;
    'Gong, Weitao'
;
State Key Laboratory of Fine Chemicals and School of Chemical Engineering,
Dalian University of Technology,
Dalian 116012,
People's Republic of China
;
    'Lin, Yuan'
;
State Key Laboratory of Fine Chemicals and School of Chemical Engineering,
Dalian University of Technology,
Dalian 116012,
People's Republic of China
;
    'Ning, Guiling'
;
State Key Laboratory of Fine Chemicals and School of Chemical Engineering,
Dalian University of Technology,
Dalian 116012,
People's Republic of China
;
data_I
_audit_creation_method     SHELXL-97
_chemical_name_systematic
;
<i>rac</i>-7,7',9,9'-Tetraphenyl-9a,9a'-bi(7,8,9,9a-tetrahydro-6a<i>H</i>-
pentaleno[1,2,3-<i>ij</i>]naphthalen-8-one)
;
_chemical_name_common     ?
_chemical_formula_moiety     'C54 H38 O2'
_chemical_formula_sum     'C54 H38 O2'
_chemical_formula_iupac     'C54 H38 O2'
_chemical_formula_weight     718.84
_chemical_melting_point     ?
_symmetry_cell_setting     monoclinic
_symmetry_space_group_name_H-M     'P 21/c'
_symmetry_space_group_name_Hall     '-P 2ybc'
loop_
    _symmetry_equiv_pos_as_xyz
    'x, y, z'
    '-x, y+1/2, -z+1/2'
    '-x, -y, -z'
    'x, -y-1/2, z-1/2'
_cell_length_a     14.325(3)
_cell_length_b     13.448(3)
_cell_length_c     19.914(4)
_cell_angle_alpha     90.00
_cell_angle_beta     101.449(5)
_cell_angle_gamma     90.00
_cell_volume     3759.9(14)
_cell_formula_units_Z     4
_cell_measurement_reflns_used     42062
_cell_measurement_theta_min     2.58
_cell_measurement_theta_max     27.70
_cell_measurement_temperature     275(2)
_exptl_crystal_description     block
_exptl_crystal_colour     colorless
_exptl_crystal_size_max     0.23
_exptl_crystal_size_mid     0.22
_exptl_crystal_size_min     0.19
_exptl_crystal_density_diffrn     1.270
_exptl_crystal_density_meas     ?
_exptl_crystal_density_method     'not measured'
_exptl_crystal_F_000     1512
_exptl_absorpt_coefficient_mu     0.076
_exptl_absorpt_correction_type     multi-scan
_exptl_absorpt_process_details     '(SADABS; Sheldrick, 1996)'
_exptl_absorpt_correction_T_min     0.9828
_exptl_absorpt_correction_T_max     0.9858
_exptl_special_details
;
;
_diffrn_ambient_temperature     275(2)
_diffrn_radiation_type     MoK\a
_diffrn_radiation_wavelength     0.71073
_diffrn_radiation_source     'fine-focus sealed tube'
_diffrn_radiation_monochromator     graphite
_diffrn_measurement_device_type     'Bruker CCD area-detector'
_diffrn_measurement_method     '\f and \w scans'
_diffrn_detector_area_resol_mean     ?
_diffrn_reflns_number     42062
_diffrn_reflns_av_R_equivalents     0.0510
_diffrn_reflns_av_sigmaI/netI     0.0523
_diffrn_reflns_theta_min     2.58
_diffrn_reflns_theta_max     27.70
_diffrn_reflns_theta_full     25.00
_diffrn_measured_fraction_theta_max     0.947
_diffrn_measured_fraction_theta_full     0.984
_diffrn_reflns_limit_h_min     -18
_diffrn_reflns_limit_h_max     18
_diffrn_reflns_limit_k_min     -15
_diffrn_reflns_limit_k_max     17
_diffrn_reflns_limit_l_min     -25
_diffrn_reflns_limit_l_max     22
_diffrn_standards_number     0
_diffrn_standards_interval_count     .
_diffrn_standards_interval_time     .
_diffrn_standards_decay_%     ?
_refine_special_details
;
Refinement of <i>F</i>^2^ against ALL reflections. The weighted <i>R</i>-factor
<i>wR</i> and goodness of fit <i>S</i> are based on <i>F</i>^2^, conventional
<i>R</i>-factors <i>R</i> are based on <i>F</i>, with <i>F</i> set to zero for
negative <i>F</i>^2^. The threshold expression of <i>F</i>^2^ >
\s(<i>F</i>^2^) is used only for calculating <i>R</i>-factors(gt) <i>etc</i>.
and is not relevant to the choice of reflections for refinement.
<i>R</i>-factors based on <i>F</i>^2^ are statistically about twice as large
as those based on <i>F</i>, and <i>R</i>- factors based on ALL data will be
even larger.
;
_reflns_number_total     8342
_reflns_number_gt     4812
_reflns_threshold_expression     I>2\s(I)
_refine_ls_structure_factor_coef     Fsqd
_refine_ls_matrix_type     full
_refine_ls_R_factor_all     0.1350
_refine_ls_R_factor_gt     0.0659
_refine_ls_wR_factor_gt     0.1246
_refine_ls_wR_factor_ref     0.1609
_refine_ls_goodness_of_fit_ref     1.050
_refine_ls_restrained_S_all     1.050
_refine_ls_number_reflns     8342
_refine_ls_number_parameters     505
_refine_ls_number_restraints     0
_refine_ls_hydrogen_treatment     constr
_refine_ls_weighting_scheme     calc
_refine_ls_weighting_details
         'calc w=1/[\s^2^(Fo^2^)+(0.0377P)^2^+2.9173P] where P=(Fo^2^+2Fc^2^)/3'
_atom_sites_solution_hydrogens     geom
_atom_sites_solution_primary     direct
_atom_sites_solution_secondary     difmap
_refine_ls_shift/su_max     0.000
_refine_ls_shift/su_mean     0.000
_refine_diff_density_max     0.205
_refine_diff_density_min     -0.196
_refine_ls_extinction_method     none
_refine_ls_extinction_coef     ?
loop_
    _atom_type_symbol
    _atom_type_description
    _atom_type_scat_dispersion_real
    _atom_type_scat_dispersion_imag
    _atom_type_scat_source
    'C' 'C' 0.0033 0.0016
                         'International Tables Vol C Tables 4.2.6.8 and 6.1.1.4'
    'H' 'H' 0.0000 0.0000
                         'International Tables Vol C Tables 4.2.6.8 and 6.1.1.4'
    'O' 'O' 0.0106 0.0060
                         'International Tables Vol C Tables 4.2.6.8 and 6.1.1.4'
_computing_data_collection     'SMART (Bruker, 1997)'
_computing_cell_refinement     'SAINT (Bruker, 1997)'
_computing_data_reduction     'SAINT (Bruker, 1997)'
_computing_structure_solution     'SHELXS97 (Sheldrick, 2008)'
_computing_structure_refinement     'SHELXL97 (Sheldrick, 2008)'
_computing_molecular_graphics     'SHELXTL (Sheldrick, 2008)'
_computing_publication_material     'SHELXL97 (Sheldrick, 2008)'
loop_
    _atom_site_type_symbol
    _atom_site_label
    _atom_site_fract_x
    _atom_site_fract_y
    _atom_site_fract_z
    _atom_site_U_iso_or_equiv
    _atom_site_adp_type
    _atom_site_calc_flag
    _atom_site_refinement_flags
    _atom_site_occupancy
    _atom_site_symmetry_multiplicity
    _atom_site_disorder_assembly
    _atom_site_disorder_group
    O O1 0.44413(13) 0.31609(14) 0.25183(10) 0.0548(5) Uani d . 1 1 . .
    O O1' 0.14712(15) 0.08762(17) -0.05330(12) 0.0808(7) Uani d . 1 1 . .
    C C1 0.36038(18) 0.30516(18) 0.22892(12) 0.0412(6) Uani d . 1 1 . .
    C C1' 0.16606(19) 0.1682(2) -0.02781(15) 0.0553(7) Uani d . 1 1 . .
    C C2 0.31861(17) 0.22012(18) 0.18147(12) 0.0424(6) Uani d . 1 1 . .
    H H2 0.3620 0.2062 0.1503 0.051 Uiso calc R 1 1 . .
    C C2' 0.25646(18) 0.18987(19) 0.02529(13) 0.0458(6) Uani d . 1 1 . .
    H H2' 0.2660 0.1355 0.0587 0.055 Uiso calc R 1 1 . .
    C C3 0.22333(16) 0.26340(18) 0.13837(12) 0.0388(6) Uani d . 1 1 . .
    C C3' 0.23484(17) 0.28710(18) 0.06285(12) 0.0402(6) Uani d . 1 1 . .
    C C4 0.20277(17) 0.36262(18) 0.17678(12) 0.0400(6) Uani d . 1 1 . .
    H H4 0.2057 0.4205 0.1474 0.048 Uiso calc R 1 1 . .
    C C4' 0.13773(18) 0.32998(19) 0.01889(12) 0.0444(6) Uani d . 1 1 . .
    H H4' 0.0882 0.3299 0.0465 0.053 Uiso calc R 1 1 . .
    C C5 0.28023(17) 0.37074(18) 0.24304(12) 0.0408(6) Uani d . 1 1 . .
    H H5 0.2544 0.3381 0.2794 0.049 Uiso calc R 1 1 . .
    C C5' 0.10759(19) 0.2619(2) -0.04458(14) 0.0549(7) Uani d . 1 1 . .
    H H5' 0.1307 0.2942 -0.0823 0.066 Uiso calc R 1 1 . .
    C C6 0.31185(18) 0.12745(18) 0.22407(13) 0.0423(6) Uani d . 1 1 . .
    C C6' 0.34115(18) 0.1922(2) -0.00976(13) 0.0463(6) Uani d . 1 1 . .
    C C7 0.3683(2) 0.0463(2) 0.21658(16) 0.0584(7) Uani d . 1 1 . .
    H H7 0.4090 0.0493 0.1856 0.070 Uiso calc R 1 1 . .
    C C7' 0.4174(2) 0.1298(2) 0.01212(16) 0.0647(8) Uani d . 1 1 . .
    H H7' 0.4168 0.0868 0.0486 0.078 Uiso calc R 1 1 . .
    C C8 0.3647(2) -0.0398(2) 0.2549(2) 0.0776(10) Uani d . 1 1 . .
    H H8 0.4020 -0.0944 0.2488 0.093 Uiso calc R 1 1 . .
    C C8' 0.4955(2) 0.1306(3) -0.0199(2) 0.0807(10) Uani d . 1 1 . .
    H H8' 0.5467 0.0884 -0.0044 0.097 Uiso calc R 1 1 . .
    C C9 0.3061(2) -0.0439(3) 0.30166(19) 0.0764(10) Uani d . 1 1 . .
    H H9 0.3040 -0.1013 0.3274 0.092 Uiso calc R 1 1 . .
    C C9' 0.4979(2) 0.1925(3) -0.0738(2) 0.0768(10) Uani d . 1 1 . .
    H H9' 0.5499 0.1921 -0.0953 0.092 Uiso calc R 1 1 . .
    C C10 0.2513(2) 0.0357(2) 0.31033(15) 0.0602(8) Uani d . 1 1 . .
    H H10 0.2119 0.0328 0.3422 0.072 Uiso calc R 1 1 . .
    C C10' 0.4226(2) 0.2553(3) -0.09590(15) 0.0642(8) Uani d . 1 1 . .
    H H10' 0.4237 0.2982 -0.1323 0.077 Uiso calc R 1 1 . .
    C C11 0.2539(2) 0.1205(2) 0.27215(13) 0.0510(7) Uani d . 1 1 . .
    H H11 0.2160 0.1744 0.2787 0.061 Uiso calc R 1 1 . .
    C C11' 0.3453(2) 0.2549(2) -0.06445(13) 0.0549(7) Uani d . 1 1 . .
    H H11' 0.2947 0.2977 -0.0802 0.066 Uiso calc R 1 1 . .
    C C12 0.13540(17) 0.19949(19) 0.13976(12) 0.0431(6) Uani d . 1 1 . .
    C C12' 0.30568(18) 0.37184(19) 0.06057(12) 0.0428(6) Uani d . 1 1 . .
    C C13 0.1127(2) 0.1028(2) 0.12165(15) 0.0569(7) Uani d . 1 1 . .
    H H13 0.1555 0.0628 0.1045 0.068 Uiso calc R 1 1 . .
    C C13' 0.40160(19) 0.3802(2) 0.08404(13) 0.0501(7) Uani d . 1 1 . .
    H H13' 0.4362 0.3274 0.1067 0.060 Uiso calc R 1 1 . .
    C C14 0.0239(2) 0.0648(3) 0.12933(17) 0.0703(9) Uani d . 1 1 . .
    H H14 0.0086 -0.0004 0.1160 0.084 Uiso calc R 1 1 . .
    C C14' 0.4475(2) 0.4701(2) 0.07354(15) 0.0624(8) Uani d . 1 1 . .
    H H14' 0.5128 0.4754 0.0896 0.075 Uiso calc R 1 1 . .
    C C15 -0.0401(2) 0.1193(3) 0.15528(16) 0.0685(9) Uani d . 1 1 . .
    H H15 -0.0984 0.0915 0.1587 0.082 Uiso calc R 1 1 . .
    C C15' 0.3997(2) 0.5494(2) 0.04072(16) 0.0661(9) Uani d . 1 1 . .
    H H15' 0.4323 0.6077 0.0354 0.079 Uiso calc R 1 1 . .
    C C16 -0.0753(2) 0.2827(3) 0.20793(16) 0.0697(9) Uani d . 1 1 . .
    H H16 -0.1352 0.2624 0.2138 0.084 Uiso calc R 1 1 . .
    C C16' 0.2416(3) 0.6173(2) -0.02160(16) 0.0712(9) Uani d . 1 1 . .
    H H16' 0.2672 0.6786 -0.0299 0.085 Uiso calc R 1 1 . .
    C C17 -0.0424(2) 0.3745(3) 0.22916(16) 0.0728(10) Uani d . 1 1 . .
    H H17 -0.0803 0.4154 0.2503 0.087 Uiso calc R 1 1 . .
    C C17' 0.1474(3) 0.5996(2) -0.04458(16) 0.0733(10) Uani d . 1 1 . .
    H H17' 0.1098 0.6497 -0.0681 0.088 Uiso calc R 1 1 . .
    C C18 0.0470(2) 0.4105(2) 0.22040(14) 0.0599(8) Uani d . 1 1 . .
    H H18 0.0673 0.4739 0.2351 0.072 Uiso calc R 1 1 . .
    C C18' 0.1045(2) 0.5084(2) -0.03424(14) 0.0624(8) Uani d . 1 1 . .
    H H18' 0.0400 0.4979 -0.0512 0.075 Uiso calc R 1 1 . .
    C C19 0.10300(17) 0.3502(2) 0.18994(13) 0.0453(6) Uani d . 1 1 . .
    C C19' 0.15998(19) 0.4353(2) 0.00136(12) 0.0477(6) Uani d . 1 1 . .
    C C20 -0.01890(19) 0.2181(2) 0.17719(14) 0.0567(8) Uani d . 1 1 . .
    C C20' 0.3014(2) 0.5432(2) 0.01489(14) 0.0567(7) Uani d . 1 1 . .
    C C21 0.07006(17) 0.2551(2) 0.16821(13) 0.0451(6) Uani d . 1 1 . .
    C C21' 0.25666(19) 0.45336(19) 0.02589(12) 0.0444(6) Uani d . 1 1 . .
    C C22 0.30952(17) 0.47445(19) 0.26837(13) 0.0458(6) Uani d . 1 1 . .
    C C22' 0.0013(2) 0.2486(3) -0.06871(15) 0.0640(8) Uani d . 1 1 . .
    C C23 0.3551(2) 0.5379(2) 0.23124(17) 0.0648(8) Uani d . 1 1 . .
    H H23 0.3667 0.5175 0.1891 0.078 Uiso calc R 1 1 . .
    C C23' -0.0474(3) 0.3071(3) -0.12167(17) 0.0907(12) Uani d . 1 1 . .
    H H23' -0.0141 0.3523 -0.1433 0.109 Uiso calc R 1 1 . .
    C C24 0.3837(2) 0.6309(2) 0.2554(2) 0.0819(11) Uani d . 1 1 . .
    H H24 0.4149 0.6724 0.2296 0.098 Uiso calc R 1 1 . .
    C C24' -0.1452(3) 0.2986(5) -0.1425(2) 0.1201(19) Uani d . 1 1 . .
    H H24' -0.1773 0.3395 -0.1772 0.144 Uiso calc R 1 1 . .
    C C25 0.3669(3) 0.6630(3) 0.3166(3) 0.0902(13) Uani d . 1 1 . .
    H H25 0.3866 0.7260 0.3327 0.108 Uiso calc R 1 1 . .
    C C25' -0.1948(3) 0.2307(5) -0.1127(3) 0.122(2) Uani d . 1 1 . .
    H H25' -0.2602 0.2243 -0.1278 0.147 Uiso calc R 1 1 . .
    C C26 0.3203(3) 0.6012(3) 0.3549(2) 0.0913(12) Uani d . 1 1 . .
    H H26 0.3081 0.6227 0.3967 0.110 Uiso calc R 1 1 . .
    C C26' -0.1475(3) 0.1711(4) -0.0598(3) 0.1068(15) Uani d . 1 1 . .
    H H26' -0.1808 0.1246 -0.0392 0.128 Uiso calc R 1 1 . .
    C C27 0.2920(2) 0.5070(2) 0.33056(15) 0.0643(8) Uani d . 1 1 . .
    H H27 0.2609 0.4654 0.3563 0.077 Uiso calc R 1 1 . .
    C C27' -0.0500(2) 0.1820(3) -0.0381(2) 0.0796(10) Uani d . 1 1 . .
    H H27' -0.0185 0.1433 -0.0019 0.095 Uiso calc R 1 1 . .
loop_
    _atom_site_aniso_label
    _atom_site_aniso_U_11
    _atom_site_aniso_U_22
    _atom_site_aniso_U_33
    _atom_site_aniso_U_12
    _atom_site_aniso_U_13
    _atom_site_aniso_U_23
    O1 0.0416(11) 0.0534(12) 0.0663(12) -0.0047(9) 0.0033(9) 0.0017(10)
    O1' 0.0679(14) 0.0671(15) 0.1050(18) -0.0086(12) 0.0112(12) -0.0422(14)
    C1 0.0422(15) 0.0393(14) 0.0415(13) -0.0041(11) 0.0070(11) 0.0061(11)
    C1' 0.0504(16) 0.0584(19) 0.0589(17) -0.0060(14) 0.0153(13) -0.0190(15)
    C2 0.0439(14) 0.0398(14) 0.0457(14) -0.0009(12) 0.0139(11) -0.0013(12)
    C2' 0.0501(15) 0.0422(15) 0.0458(14) 0.0008(12) 0.0113(12) -0.0050(12)
    C3 0.0388(13) 0.0362(13) 0.0424(13) -0.0013(11) 0.0103(10) -0.0029(11)
    C3' 0.0422(14) 0.0370(13) 0.0418(13) -0.0014(11) 0.0093(11) -0.0041(11)
    C4 0.0438(14) 0.0372(14) 0.0391(13) 0.0001(11) 0.0085(10) -0.0005(11)
    C4' 0.0438(14) 0.0475(15) 0.0417(13) 0.0018(12) 0.0077(11) -0.0050(12)
    C5 0.0430(13) 0.0402(14) 0.0404(13) -0.0050(11) 0.0113(11) -0.0011(11)
    C5' 0.0537(16) 0.0622(19) 0.0471(15) -0.0011(14) 0.0054(12) -0.0112(14)
    C6 0.0451(14) 0.0334(13) 0.0458(14) -0.0012(11) 0.0025(11) -0.0004(11)
    C6' 0.0472(15) 0.0460(15) 0.0459(14) 0.0026(12) 0.0100(12) -0.0120(13)
    C7 0.0517(17) 0.0484(17) 0.075(2) 0.0056(14) 0.0110(14) 0.0065(15)
    C7' 0.0641(19) 0.0612(19) 0.071(2) 0.0147(16) 0.0173(16) -0.0021(16)
    C8 0.070(2) 0.0497(19) 0.112(3) 0.0177(17) 0.014(2) 0.018(2)
    C8' 0.062(2) 0.077(2) 0.105(3) 0.0181(19) 0.023(2) -0.007(2)
    C9 0.074(2) 0.055(2) 0.097(3) -0.0004(18) 0.009(2) 0.0269(19)
    C9' 0.061(2) 0.085(3) 0.091(3) -0.0031(19) 0.0328(19) -0.018(2)
    C10 0.0663(19) 0.0526(18) 0.0603(18) -0.0105(16) 0.0094(15) 0.0125(15)
    C10' 0.0635(19) 0.077(2) 0.0558(17) -0.0107(18) 0.0203(15) -0.0122(16)
    C11 0.0588(17) 0.0430(15) 0.0518(16) -0.0023(13) 0.0121(13) 0.0050(13)
    C11' 0.0514(16) 0.0658(19) 0.0474(15) 0.0002(14) 0.0095(13) -0.0074(14)
    C12 0.0431(14) 0.0419(14) 0.0442(14) -0.0050(12) 0.0083(11) 0.0044(12)
    C12' 0.0473(15) 0.0423(15) 0.0406(13) -0.0064(12) 0.0131(11) -0.0057(12)
    C13 0.0577(17) 0.0462(17) 0.0664(18) -0.0127(14) 0.0116(14) -0.0028(14)
    C13' 0.0538(16) 0.0534(17) 0.0460(15) -0.0045(14) 0.0167(12) -0.0005(13)
    C14 0.065(2) 0.061(2) 0.081(2) -0.0229(17) 0.0041(17) 0.0055(18)
    C14' 0.0587(18) 0.069(2) 0.0630(18) -0.0216(16) 0.0197(15) -0.0025(17)
    C15 0.0510(18) 0.077(2) 0.075(2) -0.0225(17) 0.0071(16) 0.0205(19)
    C15' 0.089(2) 0.0524(19) 0.0639(19) -0.0241(18) 0.0311(17) -0.0038(16)
    C16 0.0465(17) 0.103(3) 0.0613(19) -0.0004(19) 0.0151(15) 0.013(2)
    C16' 0.115(3) 0.0438(18) 0.0616(19) -0.0006(19) 0.033(2) 0.0073(16)
    C17 0.0518(18) 0.107(3) 0.063(2) 0.019(2) 0.0195(15) -0.002(2)
    C17' 0.109(3) 0.054(2) 0.0602(19) 0.021(2) 0.0232(19) 0.0123(16)
    C18 0.0530(17) 0.070(2) 0.0572(17) 0.0113(15) 0.0114(14) -0.0083(15)
    C18' 0.076(2) 0.063(2) 0.0487(16) 0.0175(17) 0.0138(15) 0.0059(15)
    C19 0.0390(14) 0.0543(17) 0.0427(14) 0.0057(12) 0.0086(11) 0.0020(12)
    C19' 0.0604(17) 0.0467(16) 0.0372(13) 0.0046(13) 0.0131(12) -0.0011(12)
    C20 0.0436(15) 0.074(2) 0.0522(16) -0.0029(15) 0.0086(13) 0.0191(15)
    C20' 0.084(2) 0.0453(17) 0.0466(15) -0.0068(16) 0.0260(15) -0.0025(13)
    C21 0.0368(13) 0.0523(16) 0.0457(14) -0.0018(12) 0.0068(11) 0.0094(13)
    C21' 0.0596(17) 0.0410(15) 0.0359(13) -0.0038(13) 0.0173(12) -0.0022(11)
    C22 0.0409(14) 0.0418(15) 0.0520(15) 0.0010(12) 0.0028(11) -0.0026(13)
    C22' 0.0517(17) 0.080(2) 0.0557(18) 0.0043(17) -0.0005(14) -0.0268(17)
    C23 0.069(2) 0.0473(17) 0.080(2) -0.0124(15) 0.0178(17) -0.0042(16)
    C23' 0.075(2) 0.133(4) 0.057(2) 0.021(2) -0.0047(18) -0.013(2)
    C24 0.069(2) 0.0457(19) 0.126(3) -0.0097(17) 0.006(2) 0.000(2)
    C24' 0.071(3) 0.192(6) 0.082(3) 0.038(3) -0.021(2) -0.039(3)
    C25 0.078(3) 0.044(2) 0.132(4) 0.0008(18) -0.019(2) -0.028(2)
    C25' 0.053(3) 0.178(6) 0.128(4) 0.009(3) -0.002(3) -0.079(4)
    C26 0.106(3) 0.074(3) 0.083(3) 0.015(2) -0.007(2) -0.040(2)
    C26' 0.059(2) 0.115(4) 0.148(4) -0.011(2) 0.022(3) -0.057(3)
    C27 0.073(2) 0.061(2) 0.0580(18) 0.0023(16) 0.0109(15) -0.0106(16)
    C27' 0.055(2) 0.087(3) 0.095(3) -0.0116(19) 0.0107(18) -0.028(2)
_geom_special_details
;
All e.s.d.'s (except the e.s.d. in the dihedral angle between two l.s. planes)
are estimated using the full covariance matrix. The cell e.s.d.'s are taken
into account individually in the estimation of e.s.d.'s in distances, angles
and torsion angles; correlations between e.s.d.'s in cell parameters are only
used when they are defined by crystal symmetry. An approximate (isotropic)
treatment of cell e.s.d.'s is used for estimating e.s.d.'s involving l.s.
planes.
;
loop_
    _geom_bond_atom_site_label_1
    _geom_bond_atom_site_label_2
    _geom_bond_site_symmetry_2
    _geom_bond_distance
    _geom_bond_publ_flag
    O1 C1 . 1.205(3) ?
    O1' C1' . 1.204(3) ?
    C1 C5 . 1.518(3) ?
    C1 C2 . 1.528(3) ?
    C1' C5' . 1.514(4) ?
    C1' C2' . 1.529(4) ?
    C2 C6 . 1.521(3) ?
    C2 C3 . 1.573(3) ?
    C2 H2 . 0.9800 ?
    C2' C6' . 1.515(3) ?
    C2' C3' . 1.567(3) ?
    C2' H2' . 0.9800 ?
    C3 C12 . 1.530(3) ?
    C3 C3' . 1.578(3) ?
    C3 C4 . 1.594(3) ?
    C3' C12' . 1.533(3) ?
    C3' C4' . 1.597(3) ?
    C4 C19 . 1.512(3) ?
    C4 C5 . 1.550(3) ?
    C4 H4 . 0.9800 ?
    C4' C19' . 1.508(4) ?
    C4' C5' . 1.551(3) ?
    C4' H4' . 0.9800 ?
    C5 C22 . 1.514(3) ?
    C5 H5 . 0.9800 ?
    C5' C22' . 1.514(4) ?
    C5' H5' . 0.9800 ?
    C6 C7 . 1.383(4) ?
    C6 C11 . 1.389(4) ?
    C6' C7' . 1.378(4) ?
    C6' C11' . 1.388(4) ?
    C7 C8 . 1.394(4) ?
    C7 H7 . 0.9300 ?
    C7' C8' . 1.394(4) ?
    C7' H7' . 0.9300 ?
    C8 C9 . 1.373(5) ?
    C8 H8 . 0.9300 ?
    C8' C9' . 1.363(5) ?
    C8' H8' . 0.9300 ?
    C9 C10 . 1.359(4) ?
    C9 H9 . 0.9300 ?
    C9' C10' . 1.372(5) ?
    C9' H9' . 0.9300 ?
    C10 C11 . 1.375(4) ?
    C10 H10 . 0.9300 ?
    C10' C11' . 1.375(4) ?
    C10' H10' . 0.9300 ?
    C11 H11 . 0.9300 ?
    C11' H11' . 0.9300 ?
    C12 C13 . 1.371(4) ?
    C12 C21 . 1.402(3) ?
    C12' C13' . 1.365(3) ?
    C12' C21' . 1.407(3) ?
    C13 C14 . 1.407(4) ?
    C13 H13 . 0.9300 ?
    C13' C14' . 1.412(4) ?
    C13' H13' . 0.9300 ?
    C14 C15 . 1.354(4) ?
    C14 H14 . 0.9300 ?
    C14' C15' . 1.362(4) ?
    C14' H14' . 0.9300 ?
    C15 C20 . 1.413(4) ?
    C15 H15 . 0.9300 ?
    C15' C20' . 1.402(4) ?
    C15' H15' . 0.9300 ?
    C16 C17 . 1.360(5) ?
    C16 C20 . 1.405(4) ?
    C16 H16 . 0.9300 ?
    C16' C17' . 1.358(5) ?
    C16' C20' . 1.416(4) ?
    C16' H16' . 0.9300 ?
    C17 C18 . 1.412(4) ?
    C17 H17 . 0.9300 ?
    C17' C18' . 1.405(5) ?
    C17' H17' . 0.9300 ?
    C18 C19 . 1.364(4) ?
    C18 H18 . 0.9300 ?
    C18' C19' . 1.370(4) ?
    C18' H18' . 0.9300 ?
    C19 C21 . 1.402(4) ?
    C19' C21' . 1.395(4) ?
    C20 C21 . 1.412(4) ?
    C20' C21' . 1.406(4) ?
    C22 C23 . 1.376(4) ?
    C22 C27 . 1.383(4) ?
    C22' C27' . 1.375(5) ?
    C22' C23' . 1.388(5) ?
    C23 C24 . 1.373(4) ?
    C23 H23 . 0.9300 ?
    C23' C24' . 1.385(5) ?
    C23' H23' . 0.9300 ?
    C24 C25 . 1.358(5) ?
    C24 H24 . 0.9300 ?
    C24' C25' . 1.363(7) ?
    C24' H24' . 0.9300 ?
    C25 C26 . 1.387(5) ?
    C25 H25 . 0.9300 ?
    C25' C26' . 1.388(7) ?
    C25' H25' . 0.9300 ?
    C26 C27 . 1.388(5) ?
    C26 H26 . 0.9300 ?
    C26' C27' . 1.385(5) ?
    C26' H26' . 0.9300 ?
    C27 H27 . 0.9300 ?
    C27' H27' . 0.9300 ?
loop_
    _geom_angle_atom_site_label_1
    _geom_angle_atom_site_label_2
    _geom_angle_atom_site_label_3
    _geom_angle_site_symmetry_1
    _geom_angle_site_symmetry_3
    _geom_angle
    _geom_angle_publ_flag
    O1 C1 C5 . . 126.3(2) ?
    O1 C1 C2 . . 124.3(2) ?
    C5 C1 C2 . . 109.4(2) ?
    O1' C1' C5' . . 126.0(3) ?
    O1' C1' C2' . . 123.5(3) ?
    C5' C1' C2' . . 110.4(2) ?
    C6 C2 C1 . . 109.19(19) ?
    C6 C2 C3 . . 117.6(2) ?
    C1 C2 C3 . . 104.56(19) ?
    C6 C2 H2 . . 108.4 ?
    C1 C2 H2 . . 108.4 ?
    C3 C2 H2 . . 108.4 ?
    C6' C2' C1' . . 109.3(2) ?
    C6' C2' C3' . . 117.0(2) ?
    C1' C2' C3' . . 105.6(2) ?
    C6' C2' H2' . . 108.2 ?
    C1' C2' H2' . . 108.2 ?
    C3' C2' H2' . . 108.2 ?
    C12 C3 C2 . . 114.3(2) ?
    C12 C3 C3' . . 111.90(19) ?
    C2 C3 C3' . . 110.57(18) ?
    C12 C3 C4 . . 103.32(18) ?
    C2 C3 C4 . . 105.72(18) ?
    C3' C3 C4 . . 110.64(19) ?
    C12' C3' C2' . . 114.3(2) ?
    C12' C3' C3 . . 111.93(19) ?
    C2' C3' C3 . . 110.7(2) ?
    C12' C3' C4' . . 103.0(2) ?
    C2' C3' C4' . . 105.83(19) ?
    C3 C3' C4' . . 110.55(19) ?
    C19 C4 C5 . . 113.7(2) ?
    C19 C4 C3 . . 105.17(19) ?
    C5 C4 C3 . . 107.35(19) ?
    C19 C4 H4 . . 110.2 ?
    C5 C4 H4 . . 110.2 ?
    C3 C4 H4 . . 110.2 ?
    C19' C4' C5' . . 113.8(2) ?
    C19' C4' C3' . . 105.4(2) ?
    C5' C4' C3' . . 107.8(2) ?
    C19' C4' H4' . . 109.9 ?
    C5' C4' H4' . . 109.9 ?
    C3' C4' H4' . . 109.9 ?
    C22 C5 C1 . . 115.3(2) ?
    C22 C5 C4 . . 116.9(2) ?
    C1 C5 C4 . . 103.97(19) ?
    C22 C5 H5 . . 106.7 ?
    C1 C5 H5 . . 106.7 ?
    C4 C5 H5 . . 106.7 ?
    C1' C5' C22' . . 116.7(3) ?
    C1' C5' C4' . . 105.0(2) ?
    C22' C5' C4' . . 115.4(2) ?
    C1' C5' H5' . . 106.3 ?
    C22' C5' H5' . . 106.3 ?
    C4' C5' H5' . . 106.3 ?
    C7 C6 C11 . . 117.6(2) ?
    C7 C6 C2 . . 118.8(2) ?
    C11 C6 C2 . . 123.5(2) ?
    C7' C6' C11' . . 117.6(3) ?
    C7' C6' C2' . . 119.9(3) ?
    C11' C6' C2' . . 122.5(2) ?
    C6 C7 C8 . . 120.7(3) ?
    C6 C7 H7 . . 119.7 ?
    C8 C7 H7 . . 119.7 ?
    C6' C7' C8' . . 120.6(3) ?
    C6' C7' H7' . . 119.7 ?
    C8' C7' H7' . . 119.7 ?
    C9 C8 C7 . . 119.9(3) ?
    C9 C8 H8 . . 120.0 ?
    C7 C8 H8 . . 120.0 ?
    C9' C8' C7' . . 120.9(3) ?
    C9' C8' H8' . . 119.6 ?
    C7' C8' H8' . . 119.6 ?
    C10 C9 C8 . . 120.1(3) ?
    C10 C9 H9 . . 120.0 ?
    C8 C9 H9 . . 120.0 ?
    C8' C9' C10' . . 119.1(3) ?
    C8' C9' H9' . . 120.4 ?
    C10' C9' H9' . . 120.4 ?
    C9 C10 C11 . . 120.2(3) ?
    C9 C10 H10 . . 119.9 ?
    C11 C10 H10 . . 119.9 ?
    C9' C10' C11' . . 120.3(3) ?
    C9' C10' H10' . . 119.9 ?
    C11' C10' H10' . . 119.9 ?
    C10 C11 C6 . . 121.5(3) ?
    C10 C11 H11 . . 119.3 ?
    C6 C11 H11 . . 119.3 ?
    C10' C11' C6' . . 121.6(3) ?
    C10' C11' H11' . . 119.2 ?
    C6' C11' H11' . . 119.2 ?
    C13 C12 C21 . . 118.0(2) ?
    C13 C12 C3 . . 132.9(2) ?
    C21 C12 C3 . . 109.0(2) ?
    C13' C12' C21' . . 118.3(2) ?
    C13' C12' C3' . . 132.7(2) ?
    C21' C12' C3' . . 109.0(2) ?
    C12 C13 C14 . . 119.2(3) ?
    C12 C13 H13 . . 120.4 ?
    C14 C13 H13 . . 120.4 ?
    C12' C13' C14' . . 119.1(3) ?
    C12' C13' H13' . . 120.4 ?
    C14' C13' H13' . . 120.4 ?
    C15 C14 C13 . . 122.8(3) ?
    C15 C14 H14 . . 118.6 ?
    C13 C14 H14 . . 118.6 ?
    C15' C14' C13' . . 122.5(3) ?
    C15' C14' H14' . . 118.8 ?
    C13' C14' H14' . . 118.8 ?
    C14 C15 C20 . . 120.4(3) ?
    C14 C15 H15 . . 119.8 ?
    C20 C15 H15 . . 119.8 ?
    C14' C15' C20' . . 120.1(3) ?
    C14' C15' H15' . . 119.9 ?
    C20' C15' H15' . . 119.9 ?
    C17 C16 C20 . . 120.2(3) ?
    C17 C16 H16 . . 119.9 ?
    C20 C16 H16 . . 119.9 ?
    C17' C16' C20' . . 120.6(3) ?
    C17' C16' H16' . . 119.7 ?
    C20' C16' H16' . . 119.7 ?
    C16 C17 C18 . . 122.6(3) ?
    C16 C17 H17 . . 118.7 ?
    C18 C17 H17 . . 118.7 ?
    C16' C17' C18' . . 122.6(3) ?
    C16' C17' H17' . . 118.7 ?
    C18' C17' H17' . . 118.7 ?
    C19 C18 C17 . . 118.7(3) ?
    C19 C18 H18 . . 120.7 ?
    C17 C18 H18 . . 120.7 ?
    C19' C18' C17' . . 118.5(3) ?
    C19' C18' H18' . . 120.8 ?
    C17' C18' H18' . . 120.8 ?
    C18 C19 C21 . . 119.2(2) ?
    C18 C19 C4 . . 132.1(3) ?
    C21 C19 C4 . . 108.6(2) ?
    C18' C19' C21' . . 119.3(3) ?
    C18' C19' C4' . . 131.8(3) ?
    C21' C19' C4' . . 108.9(2) ?
    C16 C20 C21 . . 116.7(3) ?
    C16 C20 C15 . . 127.5(3) ?
    C21 C20 C15 . . 115.9(3) ?
    C15' C20' C21' . . 116.7(3) ?
    C15' C20' C16' . . 127.4(3) ?
    C21' C20' C16' . . 115.9(3) ?
    C19 C21 C12 . . 113.6(2) ?
    C19 C21 C20 . . 122.6(3) ?
    C12 C21 C20 . . 123.7(3) ?
    C19' C21' C20' . . 123.2(3) ?
    C19' C21' C12' . . 113.6(2) ?
    C20' C21' C12' . . 123.2(3) ?
    C23 C22 C27 . . 118.4(3) ?
    C23 C22 C5 . . 121.5(2) ?
    C27 C22 C5 . . 120.2(2) ?
    C27' C22' C23' . . 118.3(3) ?
    C27' C22' C5' . . 121.9(3) ?
    C23' C22' C5' . . 119.7(3) ?
    C24 C23 C22 . . 121.2(3) ?
    C24 C23 H23 . . 119.4 ?
    C22 C23 H23 . . 119.4 ?
    C24' C23' C22' . . 120.5(4) ?
    C24' C23' H23' . . 119.8 ?
    C22' C23' H23' . . 119.8 ?
    C25 C24 C23 . . 120.6(4) ?
    C25 C24 H24 . . 119.7 ?
    C23 C24 H24 . . 119.7 ?
    C25' C24' C23' . . 120.5(5) ?
    C25' C24' H24' . . 119.7 ?
    C23' C24' H24' . . 119.7 ?
    C24 C25 C26 . . 119.6(3) ?
    C24 C25 H25 . . 120.2 ?
    C26 C25 H25 . . 120.2 ?
    C24' C25' C26' . . 120.0(4) ?
    C24' C25' H25' . . 120.0 ?
    C26' C25' H25' . . 120.0 ?
    C25 C26 C27 . . 119.6(4) ?
    C25 C26 H26 . . 120.2 ?
    C27 C26 H26 . . 120.2 ?
    C27' C26' C25' . . 119.1(5) ?
    C27' C26' H26' . . 120.5 ?
    C25' C26' H26' . . 120.5 ?
    C22 C27 C26 . . 120.6(3) ?
    C22 C27 H27 . . 119.7 ?
    C26 C27 H27 . . 119.7 ?
    C22' C27' C26' . . 121.6(4) ?
    C22' C27' H27' . . 119.2 ?
    C26' C27' H27' . . 119.2 ?
loop_
    _geom_torsion_atom_site_label_1
    _geom_torsion_atom_site_label_2
    _geom_torsion_atom_site_label_3
    _geom_torsion_atom_site_label_4
    _geom_torsion_site_symmetry_1
    _geom_torsion_site_symmetry_2
    _geom_torsion_site_symmetry_3
    _geom_torsion_site_symmetry_4
    _geom_torsion
    _geom_torsion_publ_flag
    O1 C1 C2 C6 . . . . 80.6(3) ?
    C5 C1 C2 C6 . . . . -98.4(2) ?
    O1 C1 C2 C3 . . . . -152.8(2) ?
    C5 C1 C2 C3 . . . . 28.3(2) ?
    O1' C1' C2' C6' . . . . 73.5(4) ?
    C5' C1' C2' C6' . . . . -104.6(3) ?
    O1' C1' C2' C3' . . . . -159.8(3) ?
    C5' C1' C2' C3' . . . . 22.1(3) ?
    C6 C2 C3 C12 . . . . -5.6(3) ?
    C1 C2 C3 C12 . . . . -126.8(2) ?
    C6 C2 C3 C3' . . . . -132.9(2) ?
    C1 C2 C3 C3' . . . . 105.9(2) ?
    C6 C2 C3 C4 . . . . 107.3(2) ?
    C1 C2 C3 C4 . . . . -13.9(2) ?
    C6' C2' C3' C12' . . . . -1.7(3) ?
    C1' C2' C3' C12' . . . . -123.6(2) ?
    C6' C2' C3' C3 . . . . -129.3(2) ?
    C1' C2' C3' C3 . . . . 108.9(2) ?
    C6' C2' C3' C4' . . . . 110.9(2) ?
    C1' C2' C3' C4' . . . . -11.0(3) ?
    C12 C3 C3' C12' . . . . 165.0(2) ?
    C2 C3 C3' C12' . . . . -66.4(2) ?
    C4 C3 C3' C12' . . . . 50.4(3) ?
    C12 C3 C3' C2' . . . . -66.2(2) ?
    C2 C3 C3' C2' . . . . 62.4(2) ?
    C4 C3 C3' C2' . . . . 179.22(19) ?
    C12 C3 C3' C4' . . . . 50.8(3) ?
    C2 C3 C3' C4' . . . . 179.41(19) ?
    C4 C3 C3' C4' . . . . -63.8(2) ?
    C12 C3 C4 C19 . . . . -5.3(2) ?
    C2 C3 C4 C19 . . . . -125.6(2) ?
    C3' C3 C4 C19 . . . . 114.6(2) ?
    C12 C3 C4 C5 . . . . 116.1(2) ?
    C2 C3 C4 C5 . . . . -4.3(2) ?
    C3' C3 C4 C5 . . . . -124.0(2) ?
    C12' C3' C4' C19' . . . . -4.5(2) ?
    C2' C3' C4' C19' . . . . -124.8(2) ?
    C3 C3' C4' C19' . . . . 115.2(2) ?
    C12' C3' C4' C5' . . . . 117.2(2) ?
    C2' C3' C4' C5' . . . . -3.0(3) ?
    C3 C3' C4' C5' . . . . -123.0(2) ?
    O1 C1 C5 C22 . . . . 20.9(4) ?
    C2 C1 C5 C22 . . . . -160.2(2) ?
    O1 C1 C5 C4 . . . . 150.2(2) ?
    C2 C1 C5 C4 . . . . -30.9(2) ?
    C19 C4 C5 C22 . . . . -95.0(3) ?
    C3 C4 C5 C22 . . . . 149.1(2) ?
    C19 C4 C5 C1 . . . . 136.7(2) ?
    C3 C4 C5 C1 . . . . 20.8(2) ?
    O1' C1' C5' C22' . . . . 29.0(4) ?
    C2' C1' C5' C22' . . . . -153.0(2) ?
    O1' C1' C5' C4' . . . . 158.1(3) ?
    C2' C1' C5' C4' . . . . -23.9(3) ?
    C19' C4' C5' C1' . . . . 132.4(2) ?
    C3' C4' C5' C1' . . . . 16.0(3) ?
    C19' C4' C5' C22' . . . . -97.7(3) ?
    C3' C4' C5' C22' . . . . 145.9(3) ?
    C1 C2 C6 C7 . . . . -113.7(3) ?
    C3 C2 C6 C7 . . . . 127.4(3) ?
    C1 C2 C6 C11 . . . . 64.2(3) ?
    C3 C2 C6 C11 . . . . -54.7(3) ?
    C1' C2' C6' C7' . . . . -123.1(3) ?
    C3' C2' C6' C7' . . . . 117.0(3) ?
    C1' C2' C6' C11' . . . . 56.2(3) ?
    C3' C2' C6' C11' . . . . -63.7(3) ?
    C11 C6 C7 C8 . . . . 1.6(4) ?
    C2 C6 C7 C8 . . . . 179.6(3) ?
    C11' C6' C7' C8' . . . . 0.1(4) ?
    C2' C6' C7' C8' . . . . 179.5(3) ?
    C6 C7 C8 C9 . . . . -1.3(5) ?
    C6' C7' C8' C9' . . . . -0.5(5) ?
    C7 C8 C9 C10 . . . . 0.3(5) ?
    C7' C8' C9' C10' . . . . 0.7(5) ?
    C8 C9 C10 C11 . . . . 0.3(5) ?
    C8' C9' C10' C11' . . . . -0.7(5) ?
    C9 C10 C11 C6 . . . . 0.1(4) ?
    C7 C6 C11 C10 . . . . -1.0(4) ?
    C2 C6 C11 C10 . . . . -178.9(2) ?
    C9' C10' C11' C6' . . . . 0.3(4) ?
    C7' C6' C11' C10' . . . . -0.1(4) ?
    C2' C6' C11' C10' . . . . -179.4(2) ?
    C2 C3 C12 C13 . . . . -58.1(4) ?
    C3' C3 C12 C13 . . . . 68.5(4) ?
    C4 C3 C12 C13 . . . . -172.4(3) ?
    C2 C3 C12 C21 . . . . 119.1(2) ?
    C3' C3 C12 C21 . . . . -114.2(2) ?
    C4 C3 C12 C21 . . . . 4.8(3) ?
    C2' C3' C12' C13' . . . . -60.7(4) ?
    C3 C3' C12' C13' . . . . 66.2(3) ?
    C4' C3' C12' C13' . . . . -175.0(3) ?
    C2' C3' C12' C21' . . . . 118.3(2) ?
    C3 C3' C12' C21' . . . . -114.8(2) ?
    C4' C3' C12' C21' . . . . 4.0(2) ?
    C21 C12 C13 C14 . . . . 2.8(4) ?
    C3 C12 C13 C14 . . . . 179.9(3) ?
    C21' C12' C13' C14' . . . . 0.8(4) ?
    C3' C12' C13' C14' . . . . 179.8(2) ?
    C12 C13 C14 C15 . . . . -1.3(5) ?
    C12' C13' C14' C15' . . . . 0.0(4) ?
    C13 C14 C15 C20 . . . . -1.1(5) ?
    C13' C14' C15' C20' . . . . -1.0(5) ?
    C20 C16 C17 C18 . . . . 1.4(5) ?
    C20' C16' C17' C18' . . . . -0.5(5) ?
    C16 C17 C18 C19 . . . . -0.6(5) ?
    C16' C17' C18' C19' . . . . 1.0(5) ?
    C17 C18 C19 C21 . . . . 0.2(4) ?
    C17 C18 C19 C4 . . . . -175.8(3) ?
    C5 C4 C19 C18 . . . . 63.3(4) ?
    C3 C4 C19 C18 . . . . -179.5(3) ?
    C5 C4 C19 C21 . . . . -113.0(2) ?
    C3 C4 C19 C21 . . . . 4.2(3) ?
    C17' C18' C19' C21' . . . . -0.2(4) ?
    C17' C18' C19' C4' . . . . -177.5(3) ?
    C5' C4' C19' C18' . . . . 63.4(4) ?
    C3' C4' C19' C18' . . . . -178.8(3) ?
    C5' C4' C19' C21' . . . . -114.1(2) ?
    C3' C4' C19' C21' . . . . 3.7(3) ?
    C17 C16 C20 C21 . . . . -1.8(4) ?
    C17 C16 C20 C15 . . . . 176.8(3) ?
    C14 C15 C20 C16 . . . . -176.9(3) ?
    C14 C15 C20 C21 . . . . 1.8(4) ?
    C14' C15' C20' C21' . . . . 1.1(4) ?
    C14' C15' C20' C16' . . . . -178.5(3) ?
    C17' C16' C20' C15' . . . . 178.8(3) ?
    C17' C16' C20' C21' . . . . -0.8(4) ?
    C18 C19 C21 C12 . . . . -178.1(2) ?
    C4 C19 C21 C12 . . . . -1.2(3) ?
    C18 C19 C21 C20 . . . . -0.7(4) ?
    C4 C19 C21 C20 . . . . 176.2(2) ?
    C13 C12 C21 C19 . . . . 175.2(2) ?
    C3 C12 C21 C19 . . . . -2.5(3) ?
    C13 C12 C21 C20 . . . . -2.1(4) ?
    C3 C12 C21 C20 . . . . -179.8(2) ?
    C16 C20 C21 C19 . . . . 1.5(4) ?
    C15 C20 C21 C19 . . . . -177.3(2) ?
    C16 C20 C21 C12 . . . . 178.6(2) ?
    C15 C20 C21 C12 . . . . -0.2(4) ?
    C18' C19' C21' C20' . . . . -1.2(4) ?
    C4' C19' C21' C20' . . . . 176.7(2) ?
    C18' C19' C21' C12' . . . . -179.1(2) ?
    C4' C19' C21' C12' . . . . -1.2(3) ?
    C15' C20' C21' C19' . . . . -178.0(2) ?
    C16' C20' C21' C19' . . . . 1.7(4) ?
    C15' C20' C21' C12' . . . . -0.3(4) ?
    C16' C20' C21' C12' . . . . 179.4(2) ?
    C13' C12' C21' C19' . . . . 177.2(2) ?
    C3' C12' C21' C19' . . . . -2.0(3) ?
    C13' C12' C21' C20' . . . . -0.7(4) ?
    C3' C12' C21' C20' . . . . -179.8(2) ?
    C1 C5 C22 C23 . . . . 57.1(3) ?
    C4 C5 C22 C23 . . . . -65.6(3) ?
    C1 C5 C22 C27 . . . . -122.0(3) ?
    C4 C5 C22 C27 . . . . 115.4(3) ?
    C1' C5' C22' C27' . . . . 42.8(4) ?
    C4' C5' C22' C27' . . . . -81.2(4) ?
    C1' C5' C22' C23' . . . . -139.5(3) ?
    C4' C5' C22' C23' . . . . 96.5(3) ?
    C27 C22 C23 C24 . . . . 0.8(4) ?
    C5 C22 C23 C24 . . . . -178.3(3) ?
    C27' C22' C23' C24' . . . . 0.4(5) ?
    C5' C22' C23' C24' . . . . -177.4(3) ?
    C22 C23 C24 C25 . . . . -0.6(5) ?
    C22' C23' C24' C25' . . . . -1.9(6) ?
    C23 C24 C25 C26 . . . . -0.1(6) ?
    C23' C24' C25' C26' . . . . 1.6(7) ?
    C24 C25 C26 C27 . . . . 0.5(6) ?
    C24' C25' C26' C27' . . . . 0.1(7) ?
    C23 C22 C27 C26 . . . . -0.4(4) ?
    C5 C22 C27 C26 . . . . 178.7(3) ?
    C25 C26 C27 C22 . . . . -0.2(5) ?
    C23' C22' C27' C26' . . . . 1.3(5) ?
    C5' C22' C27' C26' . . . . 179.1(3) ?
    C25' C26' C27' C22' . . . . -1.6(6) ?
