# Supplementary material for: rac-7,7′,9,9′-Tetra­phenyl-9a,9a′-bi(7,8,9,9a-tetra­hydro-6aH-penta­leno[1,2,3-ij]naphthalen-8-one)
Source: Acta Crystallogr Sect E Struct Rep Online. 2012 Apr 6;68(Pt 5):o1329. doi: 10.1107/S1600536812014146 (PMC3344468; doi:10.1107/S1600536812014146)
Supplement: Supplementary file 2 [file e-68-o1329-Isup2.hkl]

# 
# h,k,l, Fc-squared, Fo-squared, sigma(Fo-squared) and status flag 
# 
data_I
_shelx_title ' 1 in P2(1)/c                     P21/c' 
_shelx_refln_list_code          4 
_shelx_F_calc_maximum      260.69 
_exptl_crystal_F_000      1511.81 
_reflns_d_resolution_high  0.7644 
 
loop_ 
 _symmetry_equiv_pos_as_xyz 
 'x, y, z' 
 '-x, y+1/2, -z+1/2' 
 '-x, -y, -z' 
 'x, -y-1/2, z-1/2' 
 
_cell_length_a    14.3250 
_cell_length_b    13.4480 
_cell_length_c    19.9140 
_cell_angle_alpha  90.000 
_cell_angle_beta  101.449 
_cell_angle_gamma  90.000 
 
_shelx_F_squared_multiplier     1.000 
 
loop_ 
 _refln_index_h 
 _refln_index_k 
 _refln_index_l 
 _refln_F_squared_calc 
 _refln_F_squared_meas 
 _refln_F_squared_sigma 
 _refln_observed_status 
   2   0   0     8504.06     8579.58    106.69 o 
   3   0   0    14257.60    15139.52    156.28 o 
   4   0   0     4898.93     4743.60     52.27 o 
   5   0   0     1433.74     1472.98     20.09 o 
   6   0   0      299.45      276.28      8.60 o 
   7   0   0     1604.35     1779.40     25.08 o 
   8   0   0      350.61      338.51     11.34 o 
   9   0   0       34.52       55.60      5.80 o 
  10   0   0      843.21      864.71     17.65 o 
  11   0   0      846.42      808.07     22.14 o 
  12   0   0       23.72        2.42      7.91 o 
  13   0   0        2.33       10.36      8.15 o 
  14   0   0       42.17       38.78     10.17 o 
  15   0   0      180.35      155.63     15.02 o 
  16   0   0       89.36       88.22     18.84 o 
   2   1   0     3776.30     3544.09     35.65 o 
   3   1   0      593.55      561.22      6.25 o 
   4   1   0     1658.94     1567.74     14.30 o 
   5   1   0        2.92        4.23      2.06 o 
   6   1   0     7459.01     7489.12     58.17 o 
   7   1   0     1572.34     1633.72     16.70 o 
   8   1   0     1599.95     1738.59     18.13 o 
   9   1   0       41.47       57.40      4.32 o 
  10   1   0      763.64      786.45     11.95 o 
  11   1   0      339.67      375.86     15.38 o 
  12   1   0       21.85        8.56      8.26 o 
  13   1   0       14.78        1.92      5.66 o 
  14   1   0        0.88       -5.50      5.50 o 
  15   1   0        2.62       21.53      7.63 o 
  16   1   0       14.35       22.70      8.70 o 
  17   1   0        0.10       51.25     20.54 o 
   0   2   0    16128.77    15007.26    262.13 o 
   1   2   0     9897.16    10453.77    129.80 o 
   2   2   0     5406.66     5799.15     74.51 o 
   3   2   0     4339.99     4310.81     53.21 o 
   4   2   0        2.15       -0.68      4.41 o 
   5   2   0      984.23      959.96     11.40 o 
   6   2   0       12.61       13.07      3.25 o 
   7   2   0     1171.79     1136.40     14.18 o 
   8   2   0        0.89        0.62      2.90 o 
   9   2   0      859.92      894.29     13.33 o 
  10   2   0      179.44      219.56      7.69 o 
  11   2   0       73.75      115.72      7.35 o 
  12   2   0      277.38      274.99     10.53 o 
  13   2   0        7.74       12.58      7.98 o 
  14   2   0      284.40      271.46     14.14 o 
  15   2   0      110.75       98.02     11.69 o 
  16   2   0        1.63       19.23      9.46 o 
  17   2   0        0.86       -8.41     17.85 o 
  18   2   0       17.85        7.75     23.66 o 
   1   3   0      639.40      562.99     11.28 o 
   2   3   0    12605.77    12263.44    153.76 o 
   3   3   0      417.17      392.39     10.48 o 
   4   3   0     1698.35     1690.42     20.48 o 
   5   3   0      950.13      910.12     13.97 o 
   6   3   0      153.88      139.67      5.07 o 
   7   3   0       85.44       97.76      4.41 o 
   8   3   0     2558.02     2684.16     30.58 o 
   9   3   0        0.08        0.95      3.14 o 
  10   3   0      347.11      312.50      9.82 o 
  11   3   0       94.45       79.67     16.32 o 
  12   3   0       13.21       12.80      6.57 o 
  13   3   0       59.07       78.72      9.46 o 
  14   3   0        0.68       -6.35      6.35 o 
  15   3   0        3.94        0.31      7.49 o 
  16   3   0       43.88       57.23     20.35 o 
  17   3   0       14.15      -14.16     20.64 o 
  18   3   0       15.46       57.63     25.78 o 
   0   4   0      721.57      728.62     13.60 o 
   1   4   0        5.46        1.07      2.43 o 
   2   4   0        5.93       17.43      4.74 o 
   3   4   0     2195.31     2126.52     33.17 o 
   4   4   0       53.30       74.37     11.39 o 
   5   4   0        7.66        4.42     10.30 o 
   6   4   0       12.97        8.00      3.24 o 
   7   4   0      795.89      807.39     12.78 o 
   8   4   0       27.24       22.68      6.11 o 
   9   4   0     1512.99     1531.68     21.19 o 
  10   4   0        0.88        1.97      6.54 o 
  11   4   0      532.77      547.93     44.47 o 
  12   4   0      149.75      194.82     14.92 o 
  13   4   0      157.53      127.86     25.62 o 
  14   4   0      174.49      179.32     16.00 o 
  15   4   0        3.23        8.24      9.50 o 
  16   4   0       27.75       -6.34     17.94 o 
  17   4   0       44.67       32.06     21.77 o 
   1   5   0       11.74        5.81      2.64 o 
   2   5   0     1508.36     1593.71     20.10 o 
   3   5   0      533.25      509.25     13.68 o 
   4   5   0       28.31       20.79      5.17 o 
   5   5   0      927.22     1069.95     15.43 o 
   6   5   0     2180.46     2359.24     30.19 o 
   7   5   0        0.30        2.68      3.46 o 
   8   5   0        5.18       12.98      5.11 o 
   9   5   0     1580.31     1588.53     27.31 o 
  10   5   0       27.26       25.37     11.99 o 
  11   5   0      376.84      367.67     18.38 o 
  12   5   0       98.22       97.13     12.85 o 
  13   5   0        6.51       -7.31      7.31 o 
  14   5   0        7.45       -8.95      8.95 o 
  15   5   0       27.73       32.21     12.12 o 
  16   5   0        6.08        4.81     19.31 o 
  17   5   0        6.99        0.13     20.45 o 
   0   6   0        1.09        0.26      3.54 o 
   1   6   0     2667.15     2595.57     33.03 o 
   2   6   0       66.84       74.19      3.88 o 
   3   6   0      158.54      174.98      6.65 o 
   4   6   0       26.85       46.45      8.39 o 
   5   6   0      699.73      739.69     15.34 o 
   6   6   0       14.34        4.60      5.45 o 
   7   6   0        2.37       16.53      6.29 o 
   8   6   0        0.78        0.13      6.56 o 
   9   6   0       61.60       64.77      7.65 o 
  10   6   0       55.74       71.94     17.81 o 
  11   6   0       82.16       77.75     11.80 o 
  12   6   0      106.78       41.82     10.85 o 
  13   6   0       35.56       33.34     10.82 o 
  14   6   0        1.11       -6.09     10.04 o 
  15   6   0       39.68       44.34     34.41 o 
  16   6   0       18.69       36.06     22.95 o 
  17   6   0       23.15      -20.16     20.16 o 
   1   7   0       67.47       83.53      6.39 o 
   2   7   0      233.21      251.20      6.32 o 
   3   7   0      738.79      825.64     18.21 o 
   4   7   0     1413.30     1566.83     27.99 o 
   5   7   0      198.73      195.06     15.35 o 
   6   7   0       58.26       35.69      9.33 o 
   7   7   0      140.34      112.89     24.88 o 
   8   7   0        0.71       -0.16      6.05 o 
   9   7   0      711.97      590.04     21.29 o 
  10   7   0        5.29       23.43      8.96 o 
  11   7   0      266.41      226.25     22.77 o 
  12   7   0      136.70       90.57     13.15 o 
  13   7   0       13.37       10.11     12.32 o 
  14   7   0       64.96       66.07     13.44 o 
  15   7   0       55.33       47.21     21.06 o 
  16   7   0       59.76       51.37     14.90 o 
   0   8   0      313.27      351.30     17.31 o 
   1   8   0       45.18       47.96      5.13 o 
   2   8   0       64.97       75.66      7.54 o 
   3   8   0      512.88      513.73     15.58 o 
   4   8   0      499.22      457.77     15.72 o 
   5   8   0      100.90       96.60     15.68 o 
   6   8   0      829.23      802.03     85.23 o 
   7   8   0        4.56       16.05      7.51 o 
   8   8   0      268.94      292.83     15.81 o 
   9   8   0       56.04       77.96     24.95 o 
  10   8   0     1820.20     1933.05     43.33 o 
  11   8   0       48.39       34.35     10.42 o 
  12   8   0        0.19       -7.56      7.56 o 
  13   8   0        4.26       -7.63     10.53 o 
  14   8   0       21.07       -1.34     13.82 o 
  15   8   0        0.02       -4.81     19.27 o 
  16   8   0        0.74        1.27     21.82 o 
   1   9   0       23.50       13.88      3.48 o 
   2   9   0        8.23       -3.69      3.82 o 
   3   9   0      284.17      238.82     15.45 o 
   4   9   0       76.25       88.08      8.92 o 
   5   9   0      975.62      978.32     24.70 o 
   6   9   0      102.99      150.82     11.89 o 
   7   9   0        0.40       -5.23      7.22 o 
   8   9   0       23.22       39.18      9.12 o 
   9   9   0      996.99      950.07     28.46 o 
  10   9   0       15.63        1.44      9.51 o 
  11   9   0       14.63       28.31     15.41 o 
  12   9   0        8.42      -11.02     11.02 o 
  13   9   0       37.41       55.30     13.03 o 
  14   9   0        0.20       -9.58      9.58 o 
  15   9   0        0.64      -10.69     12.19 o 
   0  10   0      142.47       89.29     13.74 o 
   1  10   0      199.36      183.67      9.02 o 
   2  10   0       56.54       67.69      6.91 o 
   3  10   0      245.94      233.62     23.97 o 
   4  10   0        7.43       13.26      7.47 o 
   5  10   0      223.10      181.69     14.09 o 
   6  10   0        8.09       -3.05      6.62 o 
   7  10   0      108.64      117.97     12.41 o 
   8  10   0       19.96       -7.63      7.63 o 
   9  10   0        4.53        0.58     20.26 o 
  10  10   0      122.68      115.24     14.13 o 
  11  10   0      103.81      122.90     19.18 o 
  12  10   0        2.03        6.65     13.26 o 
  13  10   0        8.65       80.41     21.16 o 
  14  10   0        6.25       -5.73     11.38 o 
   1  11   0       28.04       44.80      8.95 o 
   2  11   0     1061.44     1024.81     21.07 o 
   3  11   0      266.08      257.39     17.39 o 
   4  11   0        9.74       24.03      6.99 o 
   5  11   0        0.00       -1.45      8.12 o 
   6  11   0      171.65      176.94     13.36 o 
   7  11   0       80.74      113.38     12.50 o 
   8  11   0       23.78       19.23      9.12 o 
   9  11   0        0.25       -6.94      8.58 o 
  10  11   0        0.58       13.66      9.64 o 
  11  11   0        4.34       -1.95     10.57 o 
  12  11   0        9.05      -10.20     10.20 o 
  13  11   0        0.18      -15.77     15.77 o 
   0  12   0     1506.10     1510.87     51.80 o 
   1  12   0     1057.10      981.45     57.16 o 
   2  12   0      701.46      673.86     24.52 o 
   3  12   0      820.10      772.35     26.95 o 
   4  12   0      260.91      246.74     16.88 o 
   5  12   0        6.77       14.01      8.81 o 
   6  12   0       45.21       34.27      9.96 o 
   7  12   0       25.57       58.58     22.05 o 
   8  12   0       11.52       11.06      9.63 o 
   9  12   0       30.56       40.40     10.91 o 
  10  12   0       10.95        7.97     20.61 o 
  11  12   0       27.00       14.66     11.52 o 
  12  12   0        5.43        0.53     17.66 o 
  13  12   0        0.04      -11.49     17.09 o 
   1  13   0      111.31      149.71     18.31 o 
   2  13   0       31.51       36.53     10.80 o 
   3  13   0      296.00      271.73     18.32 o 
   4  13   0        3.65        8.18     10.75 o 
   5  13   0        8.55       -6.24      9.14 o 
   6  13   0        2.07       -8.35      8.35 o 
   7  13   0        0.09        9.68     16.37 o 
   8  13   0        3.21        1.67     11.38 o 
   9  13   0        0.09        2.94     13.69 o 
  10  13   0        0.69       25.08     11.50 o 
  11  13   0       31.88       38.07     18.70 o 
  12  13   0        0.19       36.86     19.74 o 
   0  14   0      422.36      485.64     33.01 o 
   1  14   0       80.44       54.48     12.70 o 
   2  14   0        2.94       -9.23      9.23 o 
   3  14   0       36.53       22.68     16.93 o 
   4  14   0       23.87       17.72     11.18 o 
   5  14   0        0.89       -9.18      9.18 o 
   6  14   0       10.20       -3.90      9.39 o 
   7  14   0        1.54       24.02     10.76 o 
   8  14   0       15.43       22.35     21.65 o 
   9  14   0        0.64        3.27     11.33 o 
   1  15   0       15.72       -5.30     11.70 o 
   2  15   0       15.48        4.03     11.87 o 
   3  15   0       11.81       34.89     13.22 o 
   4  15   0        0.82       -7.64     10.98 o 
   5  15   0       12.80       23.55     13.01 o 
   6  15   0        6.03       -2.64     11.97 o 
   7  15   0       39.30       33.66     20.97 o 
   8  15   0        0.18       13.22     20.73 o 
   9  15   0       23.68       29.58     22.43 o 
   0  16   0      141.47      154.07     26.44 o 
   1  16   0       15.01       17.61     14.31 o 
   2  16   0        0.14        8.48     13.40 o 
   3  16   0       11.77        8.99     14.35 o 
   4  16   0       24.05       59.65     16.11 o 
   5  16   0        1.95       -6.77     13.46 o 
   6  16   0       12.21       -2.83     13.54 o 
   7  16   0        2.06        4.47     20.49 o 
   1  17   0      142.07      151.12     20.71 o 
   2  17   0       99.48      112.33     19.65 o 
   3  17   0        0.27       11.68     15.13 o 
   4  17   0       15.70       29.80     17.06 o 
 -17   1   1       33.21       46.88     21.96 o 
 -16   1   1        0.13       -3.22      7.14 o 
 -15   1   1       15.61       18.01      8.08 o 
 -14   1   1       45.56       53.42      7.43 o 
 -13   1   1        0.73       -0.16      5.32 o 
 -12   1   1        2.78       -2.21      4.70 o 
 -11   1   1      136.73      118.31      7.28 o 
 -10   1   1        0.04        1.98      3.73 o 
  -9   1   1       64.39       77.18      4.76 o 
  -8   1   1        0.42       11.78      2.72 o 
  -7   1   1     1116.97     1181.74     13.29 o 
  -6   1   1     3796.04     3788.20     31.44 o 
  -5   1   1        6.22        3.06      2.47 o 
  -4   1   1        5.43        3.76      1.81 o 
  -3   1   1      414.71      382.35      6.09 o 
  -2   1   1    12800.89    11540.57    116.83 o 
   2   1   1      716.92      667.77      7.52 o 
   3   1   1     1377.33     1319.37     12.07 o 
   4   1   1       14.59       38.97      2.51 o 
   5   1   1       21.08       31.41      3.66 o 
   6   1   1     2214.87     2135.89     19.93 o 
   7   1   1      291.87      253.07      5.90 o 
   8   1   1      105.29      117.81      4.85 o 
   9   1   1      535.82      584.43      9.87 o 
  10   1   1       41.98       43.97      4.38 o 
  11   1   1        2.51        2.07      4.83 o 
  12   1   1       16.69       24.40      6.12 o 
  13   1   1      327.28      384.85     22.16 o 
  14   1   1       28.79       27.30     11.54 o 
  15   1   1        2.22       -6.91      6.91 o 
  16   1   1        1.46       -9.15      9.15 o 
 -18   2   1       28.27       24.98     22.34 o 
 -17   2   1        4.45      -18.98     18.98 o 
 -16   2   1       53.64       52.33     18.08 o 
 -15   2   1        3.62        0.49      7.42 o 
 -14   2   1       53.81       60.37      8.77 o 
 -13   2   1        3.15        8.29      5.65 o 
 -12   2   1       20.57       27.61      8.04 o 
 -11   2   1        7.12       12.08      4.78 o 
 -10   2   1        5.62        0.62      3.83 o 
  -9   2   1       25.79       30.35      3.70 o 
  -8   2   1      718.73      821.25     13.03 o 
  -7   2   1      212.99      229.35      5.82 o 
  -6   2   1     1707.52     1741.55     18.26 o 
  -5   2   1     1634.46     1660.00     16.94 o 
  -4   2   1       72.50      114.50      4.89 o 
  -3   2   1     3971.46     3952.94     42.59 o 
  -2   2   1      711.44      611.61     19.20 o 
  -1   2   1     1100.61     1133.26     16.85 o 
   0   2   1      323.41      236.52      5.96 o 
   1   2   1        2.77        2.94      2.07 o 
   2   2   1      202.57      282.14     11.32 o 
   3   2   1     6134.03     6082.24     79.35 o 
   4   2   1     1856.97     1917.06     18.60 o 
   5   2   1       30.72       30.22      2.69 o 
   6   2   1        7.10        1.00      2.24 o 
   7   2   1       61.68       37.11      3.68 o 
   8   2   1     1906.75     1891.80     19.57 o 
   9   2   1      171.68      155.65      5.73 o 
  10   2   1        0.54        0.84      3.62 o 
  11   2   1      258.82      246.79      9.69 o 
  12   2   1      103.32       95.54     13.62 o 
  13   2   1      139.75      129.11     10.45 o 
  14   2   1      152.80      179.95     13.76 o 
  15   2   1       29.37       12.15      8.40 o 
  16   2   1       21.45       39.29     11.82 o 
  17   2   1        0.23      -11.49     19.55 o 
 -18   3   1       22.60       11.29     23.61 o 
 -17   3   1        0.66       -6.68     20.68 o 
 -16   3   1       24.18        7.84      9.57 o 
 -15   3   1       20.22       21.21      8.10 o 
 -14   3   1       83.12       99.81     10.23 o 
 -13   3   1       13.38       25.42      7.41 o 
 -12   3   1       17.46       18.04      6.29 o 
 -11   3   1       45.83       50.94      5.99 o 
 -10   3   1        6.67       12.66      5.41 o 
  -9   3   1     1227.80     1247.49     16.41 o 
  -8   3   1      114.16      170.40      6.12 o 
  -7   3   1      169.16      206.95      8.92 o 
  -6   3   1      282.03      339.15      7.31 o 
  -5   3   1      465.62      482.14     10.78 o 
  -4   3   1     1680.89     1691.45     21.31 o 
  -3   3   1     5058.97     5223.43     55.66 o 
  -2   3   1     4211.46     3872.02     52.24 o 
  -1   3   1     8964.65     8476.93     86.68 o 
   0   3   1    13978.28    14257.41    144.48 o 
   1   3   1        0.09       -2.61      2.93 o 
   2   3   1       15.25       23.16      7.42 o 
   3   3   1     1525.86     1591.99     30.98 o 
   4   3   1      946.83     1001.80     14.26 o 
   5   3   1      114.14      105.56      4.94 o 
   6   3   1     4197.36     4150.09     53.29 o 
   7   3   1      235.56      214.38      7.36 o 
   8   3   1        9.61        5.35      2.99 o 
   9   3   1       69.52       76.64      6.45 o 
  10   3   1      369.88      371.65     10.60 o 
  11   3   1      135.72      130.22      9.67 o 
  12   3   1     1149.75     1180.78     24.88 o 
  13   3   1      320.45      334.77     23.57 o 
  14   3   1       10.85       15.11      7.38 o 
  15   3   1        2.71       -7.27      7.27 o 
  16   3   1        0.04       -2.87     18.89 o 
  17   3   1       48.39       53.56     23.37 o 
 -17   4   1        1.79      -19.74     19.74 o 
 -16   4   1        3.75        5.29     10.26 o 
 -15   4   1      105.96      120.42     14.93 o 
 -14   4   1        0.44        2.01      9.07 o 
 -13   4   1       18.78       25.96     10.48 o 
 -12   4   1      175.77      211.90     15.56 o 
 -11   4   1        7.38        9.13      7.54 o 
 -10   4   1      460.30      430.20     17.58 o 
  -9   4   1      255.31      292.41      8.53 o 
  -8   4   1        0.51        3.45      3.05 o 
  -7   4   1      190.56      214.43      6.46 o 
  -6   4   1     1091.29     1131.37     17.36 o 
  -5   4   1      796.21      728.78     12.18 o 
  -4   4   1       84.65      112.22      4.42 o 
  -3   4   1     5224.06     5548.65     59.42 o 
  -2   4   1      152.89      173.38     11.66 o 
  -1   4   1     2525.07     2433.94     27.88 o 
   0   4   1      756.02      695.11      9.36 o 
   1   4   1       60.94       51.85      5.00 o 
   2   4   1     1109.45      984.23     18.36 o 
   3   4   1      474.34      442.43     14.15 o 
   4   4   1       86.24       76.97     13.15 o 
   5   4   1       12.72       19.45      3.17 o 
   6   4   1      438.94      420.34     41.94 o 
   7   4   1     1083.48     1047.95     14.86 o 
   8   4   1      155.65      155.65      6.49 o 
   9   4   1       99.29       94.02      7.74 o 
  10   4   1      101.06      108.48      8.47 o 
  11   4   1     1768.64     1675.39     36.32 o 
  12   4   1       16.41        8.56      8.60 o 
  13   4   1      201.72      172.26     15.09 o 
  14   4   1       81.86       73.31     12.41 o 
  15   4   1        1.19       -8.94      8.94 o 
  16   4   1       18.05       53.63     22.57 o 
  17   4   1        6.66       21.24     22.48 o 
 -17   5   1       18.81       33.60     13.08 o 
 -16   5   1       36.94       30.72     20.07 o 
 -15   5   1       32.55       12.85     11.11 o 
 -14   5   1      188.31      209.65     17.46 o 
 -13   5   1        3.31       15.03      9.85 o 
 -12   5   1       38.65       37.23     13.34 o 
 -11   5   1       28.13       10.20      8.46 o 
 -10   5   1      114.77      128.02     12.05 o 
  -9   5   1     1047.71     1059.89     25.09 o 
  -8   5   1       26.72       31.86      5.42 o 
  -7   5   1       78.44       93.87      5.90 o 
  -6   5   1     1205.16     1193.92     21.12 o 
  -5   5   1        6.99       19.47      4.59 o 
  -4   5   1      949.12      938.26     14.18 o 
  -3   5   1      328.65      356.32     12.40 o 
  -2   5   1       77.63       89.06      5.51 o 
  -1   5   1      946.29      986.42     12.56 o 
   0   5   1        8.13       11.90      2.59 o 
   1   5   1      161.00      156.36      5.34 o 
   2   5   1     3989.72     4004.49     56.39 o 
   3   5   1      403.54      416.14     12.14 o 
   4   5   1      137.23      135.95      8.42 o 
   5   5   1      672.81      751.63     18.50 o 
   6   5   1      224.61      214.59     10.80 o 
   7   5   1        6.70       -7.38      7.38 o 
   8   5   1      145.07      125.43      9.87 o 
   9   5   1       55.28       48.73     10.16 o 
  10   5   1        9.14        0.89      5.54 o 
  11   5   1        0.00        3.90      7.50 o 
  12   5   1      230.27      194.10     15.38 o 
  13   5   1        5.41       11.05      9.30 o 
  14   5   1      140.20      136.03     15.57 o 
  15   5   1       24.88       21.41     10.94 o 
  16   5   1       13.60      -18.32     18.32 o 
  17   5   1        0.53       20.57     22.10 o 
 -17   6   1        3.09      -14.29     23.28 o 
 -16   6   1      138.25      198.18     27.41 o 
 -15   6   1       47.38       22.33     19.01 o 
 -14   6   1       32.62       25.37     25.62 o 
 -13   6   1      137.37      185.54     18.43 o 
 -12   6   1        2.66       -7.17      7.17 o 
 -11   6   1      238.88      279.90     17.37 o 
 -10   6   1        8.15       -6.44      7.46 o 
  -9   6   1       32.01       23.69      5.81 o 
  -8   6   1       17.50       40.90      7.69 o 
  -7   6   1        3.89        5.50      5.92 o 
  -6   6   1       68.00       72.88      9.90 o 
  -5   6   1     2603.12     2777.35     57.71 o 
  -4   6   1     2618.16     2745.64     33.24 o 
  -3   6   1      325.44      318.01     18.42 o 
  -2   6   1     1670.25     1797.10     24.96 o 
  -1   6   1     1274.13     1286.04     20.14 o 
   0   6   1        0.67       -1.99      2.42 o 
   1   6   1     1729.12     1886.27     30.63 o 
   2   6   1     1412.34     1456.82     26.09 o 
   3   6   1       82.47       63.09      6.79 o 
   4   6   1     2027.87     1884.52     33.07 o 
   5   6   1      193.21      200.49     10.62 o 
   6   6   1       82.28       70.29     15.71 o 
   7   6   1      955.60      958.33     26.20 o 
   8   6   1      611.02      677.58     20.64 o 
   9   6   1      390.39      432.57     14.40 o 
  10   6   1        7.41        5.29      7.67 o 
  11   6   1       78.00       51.90     16.43 o 
  12   6   1       59.13       47.63     11.00 o 
  13   6   1      190.53      200.19     16.88 o 
  14   6   1        6.40       14.89     10.10 o 
  15   6   1       16.93       -5.61     17.76 o 
  16   6   1       20.24       22.84     22.19 o 
  17   6   1        0.20      -19.74     19.74 o 
 -16   7   1       23.77       51.75     14.90 o 
 -15   7   1       36.00       32.78     14.96 o 
 -14   7   1       15.18        3.94     10.90 o 
 -13   7   1       47.08       -0.50     10.35 o 
 -12   7   1        0.82       -8.08      8.08 o 
 -11   7   1      286.29      293.30     17.77 o 
 -10   7   1        0.03       -6.52      8.26 o 
  -9   7   1        6.70       -3.27     10.26 o 
  -8   7   1        5.21       11.94      6.88 o 
  -7   7   1        0.57        8.79      6.10 o 
  -6   7   1        0.45       21.37      6.91 o 
  -5   7   1      795.64      817.24     20.69 o 
  -4   7   1       16.10        8.09      2.86 o 
  -3   7   1      317.14      405.50      8.92 o 
  -2   7   1       46.00       41.44      3.46 o 
  -1   7   1     2601.26     2612.65     29.44 o 
   0   7   1       13.65       13.96      3.07 o 
   1   7   1      448.55      489.51      8.87 o 
   2   7   1      395.53      414.45      9.93 o 
   3   7   1        7.79       11.45      5.45 o 
   4   7   1      349.15      343.38     13.02 o 
   5   7   1       98.13      106.50      9.33 o 
   6   7   1      470.56      499.09     19.09 o 
   7   7   1      161.81      136.03     26.17 o 
   8   7   1        0.00       14.94      8.35 o 
   9   7   1      838.84      864.22     20.51 o 
  10   7   1      116.74       98.04     12.14 o 
  11   7   1      120.93       95.63     12.24 o 
  12   7   1       56.60       74.08     12.33 o 
  13   7   1        1.67      -13.07     13.07 o 
  14   7   1        0.47       -7.05     10.28 o 
  15   7   1       28.41       69.32     22.48 o 
  16   7   1        0.18        5.08     21.49 o 
 -16   8   1       26.64       29.32     25.88 o 
 -15   8   1        2.22        5.68     19.88 o 
 -14   8   1       10.09        5.95     11.32 o 
 -13   8   1       28.60       20.65     10.37 o 
 -12   8   1        1.72       16.85      9.91 o 
 -11   8   1        6.27        2.56      9.38 o 
 -10   8   1      341.64      320.44     18.21 o 
  -9   8   1        0.02       -6.60      6.60 o 
  -8   8   1      219.41      225.06     14.79 o 
  -7   8   1      933.91      909.13     25.11 o 
  -6   8   1     1185.12     1171.05     27.55 o 
  -5   8   1      184.55      218.59     12.28 o 
  -4   8   1       51.31       53.15     13.13 o 
  -3   8   1       99.71       85.44      4.87 o 
  -2   8   1      623.10      644.81     18.65 o 
  -1   8   1        3.48        3.68      3.01 o 
   0   8   1      115.66      147.15      5.74 o 
   1   8   1      174.20      190.69      6.10 o 
   2   8   1      670.52      631.60     16.05 o 
   3   8   1      148.69      103.31     13.34 o 
   4   8   1       40.92       16.65      6.33 o 
   5   8   1     1429.02     1330.22     38.70 o 
   6   8   1       47.65       55.22     10.58 o 
   7   8   1      600.39      636.39     21.00 o 
   8   8   1       91.33      111.87     12.53 o 
   9   8   1     1034.98     1129.68     30.13 o 
  10   8   1      226.04      291.22     17.62 o 
  11   8   1      103.22       82.31     12.98 o 
  12   8   1        2.60       15.19     10.26 o 
  13   8   1       41.67       64.12     13.74 o 
  14   8   1      124.23      141.18     25.92 o 
  15   8   1        1.40       27.91     23.28 o 
  16   8   1       68.96       72.93     26.87 o 
 -15   9   1        0.02       10.27     22.03 o 
 -14   9   1       12.72       10.52     17.52 o 
 -13   9   1        1.57       11.27     10.70 o 
 -12   9   1        0.12       -1.85     10.17 o 
 -11   9   1       81.73      107.52     15.08 o 
 -10   9   1       49.67       40.07     10.37 o 
  -9   9   1       54.08      124.37     17.00 o 
  -8   9   1      228.65      220.25     15.24 o 
  -7   9   1       80.37       84.52     10.90 o 
  -6   9   1       62.30       59.29      9.12 o 
  -5   9   1      357.76      335.74     15.12 o 
  -4   9   1       45.54       68.03      8.40 o 
  -3   9   1      331.54      314.34     16.60 o 
  -2   9   1      102.54      111.23     10.48 o 
  -1   9   1       80.75       78.78      5.03 o 
   0   9   1        6.86        1.78      3.20 o 
   1   9   1       77.64       72.38      7.25 o 
   2   9   1       20.34       26.09      5.39 o 
   3   9   1       37.91       31.41      5.58 o 
   4   9   1        3.25        5.96      5.85 o 
   5   9   1       42.41       43.23      8.19 o 
   6   9   1      656.83      700.84     30.06 o 
   7   9   1      340.40      340.61     16.77 o 
   8   9   1      160.00      215.41     17.89 o 
   9   9   1       24.12       23.84      9.47 o 
  10   9   1       21.33       16.79      9.44 o 
  11   9   1       53.14       85.45     18.07 o 
  12   9   1       41.42       52.18     15.20 o 
  13   9   1       37.12       41.29     13.57 o 
  14   9   1        6.14       10.25     18.94 o 
  15   9   1      113.89      122.80     39.58 o 
 -15  10   1        5.46       26.69     21.04 o 
 -14  10   1        5.28      -10.75     18.89 o 
 -13  10   1        0.82       12.95     11.46 o 
 -12  10   1       91.40       68.16     14.27 o 
 -11  10   1        0.84       -8.68      8.68 o 
 -10  10   1       77.59       51.26     11.28 o 
  -9  10   1       28.97       32.71     10.94 o 
  -8  10   1        1.30       12.74      8.10 o 
  -7  10   1       16.95       26.96      9.09 o 
  -6  10   1      107.96      123.51     11.83 o 
  -5  10   1       40.03       19.20     13.63 o 
  -4  10   1       91.57       63.09     13.43 o 
  -3  10   1       10.40        8.18      5.53 o 
  -2  10   1        8.63       -0.56      4.93 o 
  -1  10   1        8.78        6.71      5.59 o 
   0  10   1       99.70      103.89      7.06 o 
   1  10   1      360.86      393.37     12.20 o 
   2  10   1       69.12       52.11      6.58 o 
   3  10   1      225.50      227.40     17.77 o 
   4  10   1       12.66       14.12      5.62 o 
   5  10   1      128.89       99.45     11.22 o 
   6  10   1       16.47       10.46      7.84 o 
   7  10   1       31.20       48.38     10.45 o 
   8  10   1       10.16       -5.25      7.38 o 
   9  10   1        0.58        5.79      8.26 o 
  10  10   1      160.59      225.00     17.21 o 
  11  10   1        1.88        7.10      9.73 o 
  12  10   1        3.42       26.29     11.42 o 
  13  10   1       24.10        6.58     11.73 o 
  14  10   1       69.63       27.26     21.73 o 
 -13  11   1       19.66       11.91     12.41 o 
 -12  11   1        9.08       35.51     13.01 o 
 -11  11   1       42.97       46.28     12.76 o 
 -10  11   1       10.89       14.99     10.63 o 
  -9  11   1        4.35        1.53      8.46 o 
  -8  11   1        2.94       -7.60      7.60 o 
  -7  11   1       90.11       73.55     11.47 o 
  -6  11   1        0.90        1.40      8.44 o 
  -5  11   1        6.68       -0.81      7.70 o 
  -4  11   1       39.26       57.86      8.62 o 
  -3  11   1        5.07       -7.36      7.36 o 
  -2  11   1       52.94       42.69      6.71 o 
  -1  11   1      117.79      154.80     13.00 o 
   0  11   1     1439.71     1491.51     34.99 o 
   1  11   1       20.60        5.04      7.71 o 
   2  11   1     1921.80     1884.85     30.47 o 
   3  11   1       62.05       88.86     12.28 o 
   4  11   1      302.66      307.01     15.45 o 
   5  11   1       36.09       21.81      6.54 o 
   6  11   1       84.01       96.88     11.22 o 
   7  11   1      188.52      204.42     14.85 o 
   8  11   1        3.13       -7.80      7.80 o 
   9  11   1        6.46        6.63      9.62 o 
  10  11   1        4.84        4.90     10.14 o 
  11  11   1       76.84       31.25     17.50 o 
  12  11   1        4.36       26.04     17.19 o 
  13  11   1        4.70      -11.22     11.22 o 
  14  11   1        1.65       -3.61     19.31 o 
 -13  12   1       33.56       94.43     24.65 o 
 -12  12   1        0.12      -10.50     11.18 o 
 -11  12   1        6.03       -8.08     10.46 o 
 -10  12   1        2.69       -7.15      9.31 o 
  -9  12   1       31.00       19.63     12.61 o 
  -8  12   1      111.32      121.50     28.63 o 
  -7  12   1       10.63       -3.04      7.92 o 
  -6  12   1       27.52       27.87      9.89 o 
  -5  12   1        0.73        7.40      8.89 o 
  -4  12   1       78.44       79.42     16.96 o 
  -3  12   1       44.64       42.22     10.41 o 
  -2  12   1      839.38      796.42     26.51 o 
  -1  12   1       26.07       10.71      8.96 o 
   0  12   1       19.02        1.92      8.28 o 
   1  12   1     1266.74     1331.28     34.24 o 
   2  12   1        6.39       17.25      9.24 o 
   3  12   1      310.90      257.66     16.59 o 
   4  12   1        8.62       13.83      8.25 o 
   5  12   1      146.86      161.42     20.84 o 
   6  12   1      218.69      168.93     11.75 o 
   7  12   1      143.52      138.90     14.86 o 
   8  12   1       12.29       -3.47      8.11 o 
   9  12   1       54.14       86.94     12.97 o 
  10  12   1       36.11       21.58     28.24 o 
  11  12   1        9.47       24.44     15.87 o 
  12  12   1        1.64      -15.39     15.39 o 
  13  12   1        0.45       -4.34     19.74 o 
 -11  13   1        0.71      -15.16     15.16 o 
 -10  13   1        4.70       19.97     16.34 o 
  -9  13   1       62.05       96.30     19.60 o 
  -8  13   1        8.09      -10.15     10.15 o 
  -7  13   1      332.12      317.77     54.36 o 
  -6  13   1        2.43       -7.75      9.97 o 
  -5  13   1       12.03       -8.83      8.83 o 
  -4  13   1       29.12       21.50     11.22 o 
  -3  13   1      214.70      192.77     16.88 o 
  -2  13   1      307.36      324.29     19.62 o 
  -1  13   1      302.95      270.10     18.19 o 
   0  13   1        0.19       -8.15      8.15 o 
   1  13   1        3.20       -6.52      8.91 o 
   2  13   1       16.61       28.64     10.00 o 
   3  13   1        3.65       19.09     10.01 o 
   4  13   1       93.87      101.68     12.92 o 
   5  13   1       60.85       44.92     10.71 o 
   6  13   1        6.27       -4.45      7.03 o 
   7  13   1        1.79        6.73      9.19 o 
   8  13   1       22.41       34.39     14.54 o 
   9  13   1        3.47       34.73     16.15 o 
  10  13   1        0.58        0.27     14.45 o 
  11  13   1        4.85        3.14     17.38 o 
  12  13   1       11.66       48.15     21.25 o 
  -8  14   1       14.07        1.12     10.91 o 
  -7  14   1        9.56       21.27     18.95 o 
  -6  14   1       44.52       46.31     18.35 o 
  -5  14   1        8.71       25.86     14.23 o 
  -4  14   1        9.46      -10.41     10.41 o 
  -3  14   1       38.83       22.02     10.97 o 
  -2  14   1       57.22       89.58     18.66 o 
  -1  14   1       10.21       -1.94     10.41 o 
   0  14   1       18.57       22.29     12.22 o 
   1  14   1      200.30      255.74     18.98 o 
   2  14   1       41.51       64.22     13.06 o 
   3  14   1        0.18        1.26     10.18 o 
   4  14   1        2.63        9.79     16.95 o 
   5  14   1       16.35       19.53     10.74 o 
   6  14   1        0.91       -8.97      8.97 o 
   7  14   1       11.50       -9.37      9.37 o 
   8  14   1       13.61       41.17     12.74 o 
   9  14   1        3.85       19.73     13.13 o 
  -9  15   1        6.42       -5.48     21.30 o 
  -8  15   1       10.08      -12.23     13.77 o 
  -7  15   1       48.34       44.49     28.61 o 
  -6  15   1       14.70       -0.67     12.87 o 
  -5  15   1        1.25      -11.34     11.34 o 
  -4  15   1       28.26       26.99     12.44 o 
  -3  15   1        1.08        3.71     11.90 o 
  -2  15   1       28.14       54.50     14.46 o 
  -1  15   1       36.02       -9.35     11.88 o 
   0  15   1       51.42       63.33     15.00 o 
   1  15   1        0.23       -2.43     11.26 o 
   2  15   1        1.17       -6.42     10.90 o 
   3  15   1        1.74       -2.53     10.62 o 
   4  15   1        1.35       -3.69     10.10 o 
   5  15   1       11.32      -10.37     10.37 o 
   6  15   1        2.77       -7.49     10.09 o 
   7  15   1       12.54       10.92     10.90 o 
   8  15   1       11.16      -15.43     19.74 o 
   9  15   1        2.45       -1.34     21.16 o 
  -7  16   1       54.49      113.85     19.66 o 
  -6  16   1        1.16      -12.34     12.34 o 
  -5  16   1        0.04      -11.83     12.62 o 
  -4  16   1        3.09       32.47     15.03 o 
  -3  16   1       31.40       34.95     15.26 o 
  -2  16   1        1.50       24.21     14.00 o 
  -1  16   1        0.79       27.76     14.83 o 
   0  16   1       22.90       60.56     14.82 o 
   1  16   1        4.00      -12.97     12.97 o 
   2  16   1       18.44       17.23     13.27 o 
   3  16   1        0.04        3.51     13.20 o 
   4  16   1        7.55        9.12     12.30 o 
   5  16   1        0.02      -16.67     16.67 o 
   6  16   1        1.53       18.10     19.31 o 
   7  16   1        1.60      -18.36     19.83 o 
  -4  17   1       58.75       96.03     18.04 o 
  -3  17   1        1.97       -5.52     14.95 o 
  -2  17   1        5.39       -8.59     15.19 o 
  -1  17   1        1.84       20.46     15.62 o 
   0  17   1       26.29       16.04     15.18 o 
   1  17   1        7.15       -5.66     15.60 o 
   2  17   1       13.11       -0.98     14.55 o 
   3  17   1        7.46        3.81     17.18 o 
   4  17   1        0.08       15.95     14.55 o 
 -16   0   2       16.18        2.14      9.50 o 
 -15   0   2        3.45        6.61      9.79 o 
 -14   0   2        4.01        7.84      8.60 o 
 -13   0   2      289.49      297.83     50.76 o 
 -12   0   2      767.53      829.15     28.34 o 
 -11   0   2      375.36      420.17     29.44 o 
 -10   0   2       93.48       99.99      9.42 o 
  -9   0   2       93.02       88.68      7.11 o 
  -8   0   2      962.25     1096.98     17.96 o 
  -7   0   2     4414.34     4345.44     67.98 o 
  -6   0   2     3181.61     3055.24     44.37 o 
  -5   0   2      242.21      357.01      8.18 o 
  -4   0   2     3638.73     3192.03     44.10 o 
  -3   0   2    40146.58    37046.48    451.58 o 
  -2   0   2     7581.21     6700.93     84.12 o 
   1   0   2     1732.95     1676.02     35.98 o 
   2   0   2     5168.36     5855.91     62.06 o 
   3   0   2    67956.88    66223.55    673.58 o 
   4   0   2     2934.52     2932.06     34.58 o 
   5   0   2      347.51      429.10      9.52 o 
   6   0   2       29.82       42.85      4.47 o 
   7   0   2     4771.58     5052.00     59.20 o 
   8   0   2     2110.23     2200.77     30.92 o 
   9   0   2        6.93       17.95      4.95 o 
  10   0   2      165.41      174.33      9.32 o 
  11   0   2     1175.40     1233.55     33.53 o 
  12   0   2     2544.28     2378.88     44.42 o 
  13   0   2       44.90       13.00     16.16 o 
  14   0   2       12.46       22.02      9.29 o 
  15   0   2      158.81       84.28     16.43 o 
 -18   1   2       58.86      141.18     23.33 o 
 -17   1   2        0.64       16.03     20.64 o 
 -16   1   2        2.99        3.75     12.36 o 
 -15   1   2      126.22      137.81     15.01 o 
 -14   1   2        6.68       -5.92      5.92 o 
 -13   1   2        5.55       -4.14      5.23 o 
 -12   1   2      116.24      120.90      7.78 o 
 -11   1   2        6.62       14.19      4.47 o 
 -10   1   2        9.66       22.87      4.40 o 
  -9   1   2        9.50        8.52      3.11 o 
  -8   1   2      237.01      256.98      6.45 o 
  -7   1   2       25.84       40.17      3.50 o 
  -6   1   2     3139.51     3140.58     26.33 o 
  -5   1   2      900.30      862.26     11.74 o 
  -4   1   2        8.44       14.22      2.38 o 
  -3   1   2      225.76      283.87      5.20 o 
  -2   1   2     2625.12     2022.31     22.46 o 
  -1   1   2        4.97       -2.27      2.27 o 
   0   1   2     8032.84     7912.10    138.69 o 
   1   1   2     4405.53     4023.01     75.07 o 
   2   1   2     2259.72     2031.80     18.57 o 
   3   1   2    15169.30    14720.81    107.92 o 
   4   1   2       72.14       93.17      3.64 o 
   5   1   2     4872.85     4785.18     38.51 o 
   6   1   2      446.83      448.03      8.06 o 
   7   1   2     1442.28     1589.06     16.35 o 
   8   1   2      129.66      108.70      4.83 o 
   9   1   2     1102.45     1217.18     15.18 o 
  10   1   2      123.15      118.84      5.86 o 
  11   1   2      231.93      271.64      8.06 o 
  12   1   2      195.10      182.61      9.24 o 
  13   1   2      770.32      766.87     16.83 o 
  14   1   2       52.17       54.10     10.78 o 
  15   1   2       40.10       46.95      9.35 o 
  16   1   2        0.51       17.50     18.09 o 
 -18   2   2        6.57       18.30     23.75 o 
 -17   2   2       68.72       70.39     24.89 o 
 -16   2   2        5.26       -0.06      8.03 o 
 -15   2   2       51.72       36.81      8.76 o 
 -14   2   2        0.03       -5.34      6.63 o 
 -13   2   2      407.56      405.87     12.96 o 
 -12   2   2      649.36      636.38     24.93 o 
 -11   2   2       90.99       86.71      6.77 o 
 -10   2   2        1.81        5.42      3.97 o 
  -9   2   2       38.45       51.62      6.71 o 
  -8   2   2      477.57      458.23      8.43 o 
  -7   2   2      374.72      428.39     10.42 o 
  -6   2   2      386.09      237.14      9.27 o 
  -5   2   2       43.08       39.14      2.64 o 
  -4   2   2     1152.86     1054.30     15.29 o 
  -3   2   2      276.38      197.29      8.35 o 
  -2   2   2     1700.64     1821.69     21.46 o 
  -1   2   2     7305.86     6596.69     67.49 o 
   0   2   2     2395.12     2348.50     26.08 o 
   1   2   2    15197.90    15156.04    187.07 o 
   2   2   2    21156.21    20650.84    254.12 o 
   3   2   2    22384.27    21903.82    198.33 o 
   4   2   2       41.78       76.00      3.50 o 
   5   2   2       36.51       49.35      3.01 o 
   6   2   2     2081.21     1974.51     19.06 o 
   7   2   2      691.55      731.76     10.18 o 
   8   2   2      617.43      619.89      9.82 o 
   9   2   2       20.96       15.57      4.14 o 
  10   2   2       15.27        3.48      3.62 o 
  11   2   2       24.67       24.64      4.62 o 
  12   2   2      742.22      650.45     43.84 o 
  13   2   2        0.21        7.43      6.26 o 
  14   2   2        0.04       23.76      7.52 o 
  15   2   2        0.04       14.72      8.06 o 
  16   2   2        0.13      -16.95     16.95 o 
  17   2   2       16.04       54.36     22.29 o 
 -18   3   2        8.48       17.90     24.32 o 
 -17   3   2        1.76        7.16     10.62 o 
 -16   3   2        2.34        1.41      8.02 o 
 -15   3   2       16.98       -4.16      8.61 o 
 -14   3   2      117.13      108.64     13.05 o 
 -13   3   2      171.59      186.74     12.16 o 
 -12   3   2        0.26       -4.88      4.88 o 
 -11   3   2       89.81       83.99      6.79 o 
 -10   3   2      648.22      597.92     12.92 o 
  -9   3   2       12.19       13.55      4.13 o 
  -8   3   2      796.22      815.61     13.14 o 
  -7   3   2       16.22       10.31      2.68 o 
  -6   3   2      384.18      367.44     12.35 o 
  -5   3   2     1483.39     1476.91     19.95 o 
  -4   3   2      277.78      230.02      6.10 o 
  -3   3   2      271.07      250.19      6.00 o 
  -2   3   2     5228.25     4867.17     51.65 o 
  -1   3   2     1602.37     1487.81     17.86 o 
   0   3   2    17199.43    17211.99    173.85 o 
   1   3   2     1160.86     1157.05     19.13 o 
   2   3   2      311.02      253.50      8.19 o 
   3   3   2     5384.01     5509.19     73.58 o 
   4   3   2     2184.35     2198.41     26.39 o 
   5   3   2      726.93      766.58     11.36 o 
   6   3   2      775.79      773.10     12.12 o 
   7   3   2     2074.15     2122.41     33.50 o 
   8   3   2        3.19        2.15      4.04 o 
   9   3   2       22.19       18.30      3.77 o 
  10   3   2       55.17       68.15      5.38 o 
  11   3   2        2.22       11.94      5.80 o 
  12   3   2      218.51      263.48     13.15 o 
  13   3   2      592.51      685.71     28.92 o 
  14   3   2       24.94       23.21      9.07 o 
  15   3   2        3.40       29.82     12.20 o 
  16   3   2        0.15      -18.13     18.13 o 
  17   3   2        0.06      -20.31     20.31 o 
 -18   4   2       42.09       23.24     23.14 o 
 -17   4   2        0.19        5.20     11.90 o 
 -16   4   2        2.47        3.21     13.63 o 
 -15   4   2        8.51      -18.18     18.18 o 
 -14   4   2      104.17      130.45     14.33 o 
 -13   4   2      678.07      706.37     25.14 o 
 -12   4   2      622.06      636.95     30.04 o 
 -11   4   2       27.53       28.74      8.41 o 
 -10   4   2        7.74        1.83      4.84 o 
  -9   4   2     1672.13     1660.53     25.56 o 
  -8   4   2       12.10        9.94      3.24 o 
  -7   4   2      203.07      214.68     10.23 o 
  -6   4   2        0.34        9.47      5.21 o 
  -5   4   2       55.83       72.70      4.90 o 
  -4   4   2      154.82      148.28      6.88 o 
  -3   4   2      104.46       86.49      3.93 o 
  -2   4   2     1015.54     1042.11     14.34 o 
  -1   4   2      856.73      934.05     17.25 o 
   0   4   2        0.02       -1.28      2.16 o 
   1   4   2     1207.98     1207.74     16.89 o 
   2   4   2      116.17      121.20      6.85 o 
   3   4   2     3292.32     3151.96     45.97 o 
   4   4   2     1326.72     1303.52     24.22 o 
   5   4   2        0.44        2.58      2.88 o 
   6   4   2     3697.48     3643.98     38.06 o 
   7   4   2      625.74      617.58     32.09 o 
   8   4   2       81.68       96.72      7.04 o 
   9   4   2       19.44       16.58      5.32 o 
  10   4   2      102.83      119.53      8.85 o 
  11   4   2      969.69      881.02     32.54 o 
  12   4   2       21.57       15.73      8.96 o 
  13   4   2       39.80       49.91     10.52 o 
  14   4   2      213.99      297.67     18.81 o 
  15   4   2        5.28        4.68     10.12 o 
  16   4   2       27.22       23.17     19.83 o 
  17   4   2        0.06        5.21     22.05 o 
 -17   5   2        5.47      -18.32     18.32 o 
 -16   5   2        0.37       14.24     11.68 o 
 -15   5   2       58.12      102.48     17.54 o 
 -14   5   2        0.33        2.77     12.59 o 
 -13   5   2      150.12      159.29     15.61 o 
 -12   5   2      608.56      553.52     22.19 o 
 -11   5   2        5.54       -0.48      7.08 o 
 -10   5   2      233.45      257.06     14.68 o 
  -9   5   2      403.01      422.21     17.21 o 
  -8   5   2      359.51      388.91      8.83 o 
  -7   5   2       66.98       46.82      4.76 o 
  -6   5   2      804.49      706.00     12.89 o 
  -5   5   2      397.59      373.71      8.73 o 
  -4   5   2     1590.61     1589.12     21.26 o 
  -3   5   2      266.17      292.90     12.40 o 
  -2   5   2      122.96      139.78      6.15 o 
  -1   5   2       56.01      114.61      4.21 o 
   0   5   2      630.54      581.79      8.88 o 
   1   5   2     2664.71     2608.56     32.01 o 
   2   5   2     2578.39     2645.66     49.39 o 
   3   5   2     1093.71     1081.47     21.47 o 
   4   5   2      870.09      854.68     27.11 o 
   5   5   2       12.60       -2.03      4.43 o 
   6   5   2      329.66      345.22     13.42 o 
   7   5   2       28.57       29.51      5.02 o 
   8   5   2      422.92      415.91     15.59 o 
   9   5   2       34.07       33.84      8.90 o 
  10   5   2      156.76      133.49      9.68 o 
  11   5   2      198.81      161.00     24.48 o 
  12   5   2      310.56      347.77     21.84 o 
  13   5   2      112.73      129.76     14.71 o 
  14   5   2       23.67       -6.72     18.41 o 
  15   5   2        7.26       -6.97     11.14 o 
  16   5   2        0.99      -16.03     19.93 o 
  17   5   2       35.16       43.21     22.90 o 
 -17   6   2        1.72      -10.22     23.56 o 
 -16   6   2        3.86      -14.16     21.20 o 
 -15   6   2       43.83       31.59     12.05 o 
 -14   6   2       33.18       36.35     11.32 o 
 -13   6   2       19.11       29.31     13.03 o 
 -12   6   2      101.96       76.32     12.06 o 
 -11   6   2      531.62      495.37     21.27 o 
 -10   6   2       24.67       19.54      8.35 o 
  -9   6   2       15.12       22.06     10.37 o 
  -8   6   2        0.21       -0.78      6.44 o 
  -7   6   2       88.05      101.46      8.59 o 
  -6   6   2      538.67      581.10     11.76 o 
  -5   6   2     1119.52     1119.08     17.32 o 
  -4   6   2      126.61      110.50      5.54 o 
  -3   6   2      686.96      752.74     12.66 o 
  -2   6   2      751.36      839.29     13.43 o 
  -1   6   2     1623.94     1537.06     29.40 o 
   0   6   2      445.36      455.48      8.18 o 
   1   6   2     1351.19     1329.79     23.82 o 
   2   6   2      163.43      203.00      9.35 o 
   3   6   2      626.31      657.99     16.68 o 
   4   6   2      901.26      950.41     21.29 o 
   5   6   2        8.71        7.89      6.05 o 
   6   6   2      310.28      312.31     14.46 o 
   7   6   2      379.07      344.10     22.75 o 
   8   6   2      260.66      274.99     13.29 o 
   9   6   2      425.43      418.55     14.32 o 
  10   6   2      283.84      316.15     15.64 o 
  11   6   2       42.54       38.96     11.12 o 
  12   6   2        2.38        7.15      9.36 o 
  13   6   2       16.22       -0.14     14.78 o 
  14   6   2        0.44      -10.08     10.08 o 
  15   6   2        3.25      -18.70     18.70 o 
  16   6   2        2.88       25.31     22.34 o 
 -17   7   2        2.40       27.31     25.97 o 
 -16   7   2        8.44       33.32     22.76 o 
 -15   7   2        0.02        3.33     11.14 o 
 -14   7   2       64.22       63.96     13.97 o 
 -13   7   2       22.44       15.95     10.99 o 
 -12   7   2        0.00       10.93      9.00 o 
 -11   7   2     1328.50     1479.08     36.29 o 
 -10   7   2       45.88       56.70     22.46 o 
  -9   7   2       34.71       41.01      9.28 o 
  -8   7   2      230.80      240.93     14.17 o 
  -7   7   2      263.86      222.60     13.24 o 
  -6   7   2       22.00       29.57     11.89 o 
  -5   7   2      200.24      207.11      6.85 o 
  -4   7   2      254.22      264.69      7.54 o 
  -3   7   2     2258.68     2251.27     28.80 o 
  -2   7   2      147.78      151.88      6.00 o 
  -1   7   2     1423.78     1528.96     25.83 o 
   0   7   2      926.33     1026.42     14.11 o 
   1   7   2       13.31        9.68      2.91 o 
   2   7   2      593.68      637.21     13.54 o 
   3   7   2     3036.53     3108.26     48.60 o 
   4   7   2       53.00       64.27     10.87 o 
   5   7   2        0.06        6.65      5.30 o 
   6   7   2       94.01       91.89     12.95 o 
   7   7   2       88.55       50.08     16.02 o 
   8   7   2       65.40       31.00     10.51 o 
   9   7   2      638.53      627.62     30.83 o 
  10   7   2      249.01      282.81     13.47 o 
  11   7   2       12.08       22.44      9.66 o 
  12   7   2        1.90       -8.49      8.49 o 
  13   7   2        4.43       15.50      9.62 o 
  14   7   2        1.79        2.54     17.42 o 
  15   7   2        6.16       -7.48     18.70 o 
  16   7   2       42.13      123.15     26.02 o 
 -16   8   2       12.11       26.65     22.90 o 
 -15   8   2       46.10        6.08     21.30 o 
 -14   8   2      126.13      132.46     16.54 o 
 -13   8   2        4.29       -8.60      8.60 o 
 -12   8   2       33.34       64.53     12.03 o 
 -11   8   2      206.58      232.35     46.98 o 
 -10   8   2        4.50       15.07      9.16 o 
  -9   8   2        5.96       16.34      8.12 o 
  -8   8   2      156.54      189.69     14.33 o 
  -7   8   2      175.59      228.69     14.54 o 
  -6   8   2        4.09       -4.61     13.44 o 
  -5   8   2      131.76      155.34     13.21 o 
  -4   8   2     1101.75     1054.26     23.79 o 
  -3   8   2      408.85      451.38     10.21 o 
  -2   8   2     1494.09     1557.82     19.77 o 
  -1   8   2     1603.39     1558.28     19.67 o 
   0   8   2      448.53      523.59      9.70 o 
   1   8   2      419.68      403.51     11.88 o 
   2   8   2     2072.03     2148.83     30.61 o 
   3   8   2      296.67      327.33     10.82 o 
   4   8   2       46.38       69.94      8.56 o 
   5   8   2      222.78      222.66     12.31 o 
   6   8   2        9.05       12.97      7.79 o 
   7   8   2       26.15       28.43      7.76 o 
   8   8   2      276.59      216.65     17.39 o 
   9   8   2     2517.68     2603.67     50.27 o 
  10   8   2      123.57      116.55     19.25 o 
  11   8   2       35.66       67.29     11.52 o 
  12   8   2       25.82        4.50     10.07 o 
  13   8   2       19.65       -5.42      9.83 o 
  14   8   2       13.21       29.58     20.07 o 
  15   8   2       41.60      134.63     27.01 o 
 -15   9   2        0.38       16.07     12.59 o 
 -14   9   2        0.67      -10.43     10.43 o 
 -13   9   2      215.33      190.62     25.33 o 
 -12   9   2      201.42      208.92     32.31 o 
 -11   9   2       14.87       -6.43      9.09 o 
 -10   9   2       27.72        3.05      9.55 o 
  -9   9   2      303.23      365.74     19.03 o 
  -8   9   2      268.79      291.41     17.03 o 
  -7   9   2      380.97      397.41     19.88 o 
  -6   9   2      553.49      559.59     19.52 o 
  -5   9   2       45.70       61.32      9.26 o 
  -4   9   2      138.63      143.54     10.56 o 
  -3   9   2     2929.18     2799.29     38.61 o 
  -2   9   2      844.82      922.81     23.99 o 
  -1   9   2      219.50      242.59      7.35 o 
   0   9   2       69.58       63.90      4.70 o 
   1   9   2      438.61      429.91     12.23 o 
   2   9   2      692.94      709.34     17.56 o 
   3   9   2     1159.99     1081.80     24.50 o 
   4   9   2       75.97       59.07     13.73 o 
   5   9   2       25.07       38.82      7.82 o 
   6   9   2      162.88      141.93     11.95 o 
   7   9   2       42.77       38.30      9.57 o 
   8   9   2      347.12      306.09     46.63 o 
   9   9   2        3.68       -9.25      9.25 o 
  10   9   2        0.19       20.29      9.13 o 
  11   9   2       12.08        4.22     10.71 o 
  12   9   2        0.11        0.65      8.92 o 
  13   9   2       32.01        3.08     14.97 o 
  14   9   2        1.82       -1.22     18.84 o 
  15   9   2       22.93       61.75     36.99 o 
 -15  10   2       16.47       35.97     19.86 o 
 -14  10   2        6.03       18.97     13.02 o 
 -13  10   2        1.74       -2.73     10.92 o 
 -12  10   2        1.02       15.61     11.10 o 
 -11  10   2       20.55        1.12      9.22 o 
 -10  10   2        6.89       -4.75     14.44 o 
  -9  10   2       67.00       56.56     10.89 o 
  -8  10   2       77.69       30.25     10.38 o 
  -7  10   2      824.94      869.67     25.94 o 
  -6  10   2       51.60       39.79      9.86 o 
  -5  10   2      104.52       77.47     10.45 o 
  -4  10   2      152.71      138.55     11.35 o 
  -3  10   2       27.11       28.84      6.27 o 
  -2  10   2      345.64      324.79     11.62 o 
  -1  10   2       10.91        9.87      4.54 o 
   0  10   2       49.48       61.57      6.31 o 
   1  10   2       53.59       65.79      6.35 o 
   2  10   2       77.00       73.19      7.13 o 
   3  10   2       16.97       19.16      5.90 o 
   4  10   2       32.83       25.55      7.01 o 
   5  10   2       13.98        4.58      7.07 o 
   6  10   2        0.00       -6.18      6.18 o 
   7  10   2      114.53       84.45     15.59 o 
   8  10   2       64.98       76.57     11.23 o 
   9  10   2       20.00        3.81      8.84 o 
  10  10   2       17.55       26.07     10.76 o 
  11  10   2       28.78       15.50     10.76 o 
  12  10   2        1.73        4.57     14.27 o 
  13  10   2        3.12      -15.96     15.96 o 
  14  10   2       23.71       32.26     19.88 o 
 -13  11   2        1.49       10.78     11.12 o 
 -12  11   2        0.04       -0.53      9.92 o 
 -11  11   2       91.72      107.92     21.26 o 
 -10  11   2        2.25       -2.11     21.31 o 
  -9  11   2       92.83       97.52     13.70 o 
  -8  11   2       19.62       25.10     10.66 o 
  -7  11   2      347.85      330.63     17.98 o 
  -6  11   2      120.58       84.54     11.45 o 
  -5  11   2      190.28      163.67     12.95 o 
  -4  11   2       90.86       94.20      8.67 o 
  -3  11   2       72.28       70.07      8.03 o 
  -2  11   2       29.40       26.81      8.86 o 
  -1  11   2      222.35      220.40     15.12 o 
   0  11   2      309.72      318.95     16.96 o 
   1  11   2      435.60      359.86     12.61 o 
   2  11   2       93.17       84.56      7.74 o 
   3  11   2      199.06      181.70     14.24 o 
   4  11   2       43.03       51.96      7.43 o 
   5  11   2      199.87      216.19     11.35 o 
   6  11   2      310.03      271.15     15.44 o 
   7  11   2       55.68       50.16     10.39 o 
   8  11   2       13.85       29.86      9.51 o 
   9  11   2        4.04        1.45      9.65 o 
  10  11   2        0.75       -9.52     10.11 o 
  11  11   2        3.25       10.54     10.55 o 
  12  11   2        1.95       50.75     20.21 o 
  13  11   2        0.22      -10.68     10.68 o 
 -13  12   2        2.03       18.50     20.64 o 
 -12  12   2       18.51       44.54     21.30 o 
 -11  12   2       11.17       -0.24     12.34 o 
 -10  12   2       51.41       56.03     12.72 o 
  -9  12   2        6.64       -9.84     10.86 o 
  -8  12   2       33.59       58.89     12.07 o 
  -7  12   2       13.77       11.29      9.55 o 
  -6  12   2      595.09      566.04     34.61 o 
  -5  12   2       94.27      103.29     19.20 o 
  -4  12   2      254.19      251.05     16.95 o 
  -3  12   2       12.67        7.38      9.75 o 
  -2  12   2       41.28       46.71     10.35 o 
  -1  12   2       43.25       14.82      9.03 o 
   0  12   2      450.17      420.31     22.25 o 
   1  12   2      695.45      720.65     43.61 o 
   2  12   2      409.77      460.08     20.37 o 
   3  12   2      128.04      136.73     12.96 o 
   4  12   2      542.26      557.21     75.07 o 
   5  12   2      235.56      238.90     31.76 o 
   6  12   2      112.23      110.27     11.26 o 
   7  12   2        1.58       -3.53      8.66 o 
   8  12   2       56.86       54.49     12.74 o 
   9  12   2        6.93       25.08     10.38 o 
  10  12   2       11.37       30.85     11.36 o 
  11  12   2       38.15       64.57     13.55 o 
  12  12   2       23.38       17.21     12.09 o 
 -10  13   2        1.77       -8.15     12.75 o 
  -9  13   2        6.02       23.84     17.09 o 
  -8  13   2        9.69       26.98     19.31 o 
  -7  13   2        0.35       -9.89      9.89 o 
  -6  13   2        6.91       19.93     11.85 o 
  -5  13   2       44.56       30.08     11.06 o 
  -4  13   2       16.65       43.76     11.03 o 
  -3  13   2        0.31       -6.92      9.48 o 
  -2  13   2       58.72       70.67     12.18 o 
  -1  13   2       31.85       30.64     14.81 o 
   0  13   2      136.95      165.32     15.57 o 
   1  13   2        2.05        7.96      8.74 o 
   2  13   2        0.03       -1.09      7.68 o 
   3  13   2       83.77      117.38     14.29 o 
   4  13   2       18.61       32.84      9.94 o 
   5  13   2      251.88      198.84     19.76 o 
   6  13   2       74.68       94.59     10.57 o 
   7  13   2       41.66       41.40     10.69 o 
   8  13   2        0.67       -0.76     13.98 o 
   9  13   2        2.55       25.32     12.45 o 
  10  13   2       12.72       17.50     17.57 o 
  11  13   2       53.07       93.83     22.62 o 
  -9  14   2        0.78      -10.55     18.04 o 
  -8  14   2        0.11        4.74     12.38 o 
  -7  14   2        3.25        5.04     15.69 o 
  -6  14   2        0.00       -9.85     11.94 o 
  -5  14   2        0.19        7.42     11.00 o 
  -4  14   2        4.79       -9.49      9.49 o 
  -3  14   2       40.75       -2.53     10.99 o 
  -2  14   2        0.18       -9.31      9.33 o 
  -1  14   2        0.01       -9.72      9.72 o 
   0  14   2       12.17       41.69     12.05 o 
   1  14   2      187.75      157.91     20.76 o 
   2  14   2       18.53       25.57     10.39 o 
   3  14   2       81.29       56.66     11.70 o 
   4  14   2        1.73       10.22     10.05 o 
   5  14   2       29.60        7.84      9.68 o 
   6  14   2        1.68       -8.85      8.85 o 
   7  14   2       90.60       65.71     13.08 o 
   8  14   2        2.13       11.54     11.18 o 
   9  14   2        0.70       -8.08     17.14 o 
  -9  15   2       13.71       13.63     16.26 o 
  -8  15   2        0.16        4.70     14.36 o 
  -7  15   2        6.97        9.55     15.36 o 
  -6  15   2        1.57        7.59     12.95 o 
  -5  15   2       34.89       40.47     14.59 o 
  -4  15   2       50.47       62.56     14.84 o 
  -3  15   2        4.79      -11.62     11.62 o 
  -2  15   2        1.75       12.36     13.07 o 
  -1  15   2        0.00      -10.45     10.45 o 
   0  15   2       11.91        5.35     12.78 o 
   1  15   2        0.54      -10.16     10.16 o 
   2  15   2        0.01       12.90     10.19 o 
   3  15   2        1.60       -3.36      9.72 o 
   4  15   2       29.94       28.75     11.43 o 
   5  15   2       53.54       30.97     10.88 o 
   6  15   2       19.79       -7.12     10.12 o 
   7  15   2        2.90       27.46     12.94 o 
   8  15   2        8.85        7.21     18.23 o 
   9  15   2       44.37       50.09     22.76 o 
  -7  16   2        6.34       -9.65     15.53 o 
  -6  16   2       24.70       17.36     15.31 o 
  -5  16   2        4.39       23.32     14.67 o 
  -4  16   2        2.18        8.88     14.81 o 
  -3  16   2       29.47       21.15     15.67 o 
  -2  16   2        0.11      -11.99     11.99 o 
  -1  16   2        6.87       10.63     13.55 o 
   0  16   2       26.00        1.39     12.73 o 
   1  16   2       10.11       25.76     13.00 o 
   2  16   2        0.80       16.69     12.31 o 
   3  16   2       25.99       17.63     19.03 o 
   4  16   2       14.28       19.77     19.36 o 
   5  16   2        0.14      -15.76     17.19 o 
   6  16   2        0.04       23.17     20.68 o 
   7  16   2       22.91       18.10     20.26 o 
  -4  17   2        8.16       -4.11     14.50 o 
  -3  17   2       18.46       25.94     22.88 o 
  -2  17   2        0.13       14.51     15.18 o 
  -1  17   2       14.92       10.25     15.05 o 
   0  17   2        1.63       17.92     14.92 o 
   1  17   2        1.61        8.70     14.96 o 
   2  17   2        8.72       41.00     15.31 o 
   3  17   2        0.34      -18.94     18.94 o 
   4  17   2        0.09       13.16     21.82 o 
 -18   1   3        5.52       -8.52     11.71 o 
 -17   1   3       10.03       21.00     12.19 o 
 -16   1   3       10.60       -7.92     12.48 o 
 -15   1   3       74.49       47.78     10.03 o 
 -14   1   3        0.38        1.83      5.84 o 
 -13   1   3      243.66      248.00     11.09 o 
 -12   1   3      639.53      681.70     15.21 o 
 -11   1   3       62.11       72.14      7.69 o 
 -10   1   3       42.22       44.80      5.57 o 
  -9   1   3       14.63        4.37      3.28 o 
  -8   1   3      285.23      311.40      7.93 o 
  -7   1   3     1629.60     1722.88     18.30 o 
  -6   1   3       96.21      121.89      6.28 o 
  -5   1   3      580.68      594.77      9.45 o 
  -4   1   3     1835.31     1765.50     19.10 o 
  -3   1   3     1302.78     1371.80     14.98 o 
  -2   1   3    10633.86    10818.12     95.05 o 
  -1   1   3     1643.09     1446.93     20.27 o 
   0   1   3     4883.94     4852.85     48.50 o 
   1   1   3      300.42      394.04      7.55 o 
   2   1   3      980.31      885.00      9.24 o 
   3   1   3     6027.33     6044.85     46.27 o 
   4   1   3       95.32      132.46      3.73 o 
   5   1   3      923.22      966.80     10.99 o 
   6   1   3       26.74       31.31      3.04 o 
   7   1   3      938.40      971.09     13.16 o 
   8   1   3       16.15        9.37      3.09 o 
   9   1   3       11.63        5.75      3.24 o 
  10   1   3       97.77      115.99      6.10 o 
  11   1   3       61.40       78.87      5.62 o 
  12   1   3       19.95       16.47      9.04 o 
  13   1   3       26.64       33.28      6.60 o 
  14   1   3       60.65       56.85      8.62 o 
  15   1   3        3.44        7.21     17.47 o 
 -18   2   3       29.43       58.24     15.67 o 
 -17   2   3       46.65       75.59     14.60 o 
 -16   2   3        1.99       -0.93      9.42 o 
 -15   2   3       32.44       37.02      8.69 o 
 -14   2   3       38.55       27.89      9.31 o 
 -13   2   3      903.87      907.62     18.56 o 
 -12   2   3      980.66      950.22     19.76 o 
 -11   2   3      366.32      404.42     11.53 o 
 -10   2   3        0.45       -0.41      3.71 o 
  -9   2   3      379.31      390.00     14.12 o 
  -8   2   3      360.46      342.39      6.88 o 
  -7   2   3      382.62      385.99     15.54 o 
  -6   2   3     5003.78     4962.59     58.72 o 
  -5   2   3     1940.22     1884.23     21.10 o 
  -4   2   3     2589.09     2263.62     23.62 o 
  -3   2   3     8041.00     7499.89     77.83 o 
  -2   2   3    14641.58    14611.16    147.25 o 
  -1   2   3       81.66      100.95      3.36 o 
   0   2   3     1584.52     1822.41     20.94 o 
   1   2   3    15991.63    15583.68    149.63 o 
   2   2   3      555.01      655.58     11.11 o 
   3   2   3     1755.30     1760.64     17.57 o 
   4   2   3      120.06      108.19      3.94 o 
   5   2   3      121.61      134.94      4.81 o 
   6   2   3       13.92       22.73      3.45 o 
   7   2   3      151.45      164.39      5.29 o 
   8   2   3     1337.23     1362.88     15.89 o 
   9   2   3       68.03       71.92      4.82 o 
  10   2   3       71.23       65.13      4.99 o 
  11   2   3      156.12      159.23      8.27 o 
  12   2   3        0.83        1.85      7.76 o 
  13   2   3       90.83      107.71      9.89 o 
  14   2   3       14.47        7.38      8.76 o 
  15   2   3        0.96       -8.41     16.29 o 
  16   2   3       51.93      119.34     22.76 o 
  17   2   3        7.18      -17.90     17.90 o 
 -18   3   3        8.13      -21.11     21.11 o 
 -17   3   3        0.96       14.57     11.73 o 
 -16   3   3        1.82       -9.08     18.48 o 
 -15   3   3       14.78       27.59      8.57 o 
 -14   3   3        4.49        2.45      6.89 o 
 -13   3   3      803.34      856.64     21.85 o 
 -12   3   3     1266.27     1364.57     30.86 o 
 -11   3   3       20.65       30.00      5.93 o 
 -10   3   3       90.11       68.88      6.70 o 
  -9   3   3        1.00        7.54      4.78 o 
  -8   3   3      237.17      241.92      6.30 o 
  -7   3   3     1104.68     1233.81     43.85 o 
  -6   3   3      764.45      751.02     13.29 o 
  -5   3   3        9.27        8.35      2.93 o 
  -4   3   3     2372.08     2310.21     27.81 o 
  -3   3   3      126.96      124.74      4.52 o 
  -2   3   3     1016.90      964.98     11.44 o 
  -1   3   3     2356.98     2281.43     25.87 o 
   0   3   3    12296.11    12134.84    106.77 o 
   1   3   3      371.42      338.39      9.18 o 
   2   3   3     3760.40     3580.04     49.43 o 
   3   3   3     3232.78     3165.04     45.28 o 
   4   3   3     4787.94     4813.84     46.66 o 
   5   3   3       54.53       64.52      4.48 o 
   6   3   3       16.62       17.60      3.16 o 
   7   3   3      362.31      398.33      9.10 o 
   8   3   3      121.93      139.93      8.38 o 
   9   3   3     1079.31     1047.23     15.15 o 
  10   3   3      388.34      337.10     10.83 o 
  11   3   3       88.74      119.76      9.07 o 
  12   3   3      215.38      211.80     11.96 o 
  13   3   3       18.20       20.40      6.68 o 
  14   3   3        0.27       -4.10      6.80 o 
  15   3   3        9.94      -16.81     16.81 o 
  16   3   3       79.62      109.12     23.75 o 
  17   3   3        5.77       11.55     20.54 o 
 -18   4   3        1.18       20.03     25.31 o 
 -17   4   3        0.11      -18.16     21.39 o 
 -16   4   3       22.56       14.37     11.16 o 
 -15   4   3        0.18        6.94     10.04 o 
 -14   4   3        2.39       -8.73      8.73 o 
 -13   4   3      230.42      241.98     16.34 o 
 -12   4   3     1052.97     1076.26     29.27 o 
 -11   4   3      841.78      799.25     23.62 o 
 -10   4   3      209.75      215.78      9.74 o 
  -9   4   3       57.66       54.43      4.95 o 
  -8   4   3      642.78      769.07     12.65 o 
  -7   4   3      214.77      164.50      9.39 o 
  -6   4   3     3300.43     3334.26     40.02 o 
  -5   4   3        2.22        5.55      2.95 o 
  -4   4   3      282.48      268.38      9.00 o 
  -3   4   3       35.88       30.14      5.51 o 
  -2   4   3     3768.32     3634.52     40.41 o 
  -1   4   3      717.63      764.55     16.79 o 
   0   4   3       18.28       56.40      2.99 o 
   1   4   3      155.12      113.86      7.89 o 
   2   4   3     3300.37     3094.07     44.77 o 
   3   4   3     1900.83     1924.70     42.47 o 
   4   4   3     1161.04     1175.90     22.54 o 
   5   4   3       13.01       -2.74      2.74 o 
   6   4   3        7.59       -4.64      4.64 o 
   7   4   3      132.11      141.43      5.89 o 
   8   4   3       70.70       73.82      6.85 o 
   9   4   3      222.45      251.72     11.94 o 
  10   4   3     1424.94     1485.52     27.09 o 
  11   4   3      520.26      492.54     15.80 o 
  12   4   3      548.70      501.77     20.86 o 
  13   4   3       63.45       22.92     13.42 o 
  14   4   3      132.95      175.33     20.92 o 
  15   4   3       43.09       10.28     18.98 o 
  16   4   3        4.65       42.67     21.30 o 
  17   4   3       10.76       -6.68     20.07 o 
 -17   5   3       42.22       13.02     21.91 o 
 -16   5   3        1.11      -10.08     10.54 o 
 -15   5   3       23.07       10.98     10.59 o 
 -14   5   3        1.19       -8.70      8.70 o 
 -13   5   3        0.06        6.25      9.20 o 
 -12   5   3      121.83       89.62     19.26 o 
 -11   5   3       33.99       25.19     15.19 o 
 -10   5   3      269.95      244.75     26.28 o 
  -9   5   3       41.00       20.67      5.21 o 
  -8   5   3        3.34       16.45      4.33 o 
  -7   5   3       36.81       61.04      7.59 o 
  -6   5   3      384.76      426.87     10.86 o 
  -5   5   3      167.63      179.56      6.33 o 
  -4   5   3       43.50       69.68      8.46 o 
  -3   5   3     1153.22     1049.36     15.51 o 
  -2   5   3     2281.58     2211.40     26.93 o 
  -1   5   3     2564.34     2424.82     28.17 o 
   0   5   3      257.92      198.90      7.08 o 
   1   5   3      430.64      445.13     11.94 o 
   2   5   3      531.33      527.98     13.48 o 
   3   5   3       25.86       46.23      5.66 o 
   4   5   3       58.65       63.25     16.35 o 
   5   5   3      352.53      408.77     15.60 o 
   6   5   3      291.46      277.19     12.30 o 
   7   5   3      982.27     1015.28     21.79 o 
   8   5   3       81.55       96.29     12.35 o 
   9   5   3       18.32       15.20      5.33 o 
  10   5   3      436.16      475.27     15.52 o 
  11   5   3        3.64        4.35      6.41 o 
  12   5   3       34.72       34.94     19.28 o 
  13   5   3        2.59        9.94      9.39 o 
  14   5   3       18.04       13.95     10.63 o 
  15   5   3        3.26      -16.86     16.86 o 
  16   5   3       10.82       -1.40     18.51 o 
  17   5   3        8.41      -21.82     21.82 o 
 -17   6   3        0.01      -11.82     20.97 o 
 -16   6   3       44.41       10.78     12.96 o 
 -15   6   3        0.16      -10.58     12.20 o 
 -14   6   3       25.26       32.72     12.20 o 
 -13   6   3      138.87      157.85     15.28 o 
 -12   6   3       17.25      -10.06     11.14 o 
 -11   6   3      191.60      188.45     16.16 o 
 -10   6   3      147.19      141.25     12.33 o 
  -9   6   3        1.61       12.80      7.64 o 
  -8   6   3       26.56       19.70      7.04 o 
  -7   6   3      623.03      608.34     12.76 o 
  -6   6   3       34.01       56.54     13.09 o 
  -5   6   3       54.49       65.78      4.55 o 
  -4   6   3     2384.62     2541.12     31.79 o 
  -3   6   3     2467.56     2706.16     33.02 o 
  -2   6   3      286.30      270.69      8.39 o 
  -1   6   3      454.03      464.92      8.55 o 
   0   6   3     1238.79     1269.39     15.83 o 
   1   6   3     4241.25     4481.62     43.58 o 
   2   6   3      968.61     1006.45     16.86 o 
   3   6   3       24.65       25.29      5.40 o 
   4   6   3     1146.97     1197.34     24.41 o 
   5   6   3       11.11       13.07      5.21 o 
   6   6   3        3.58       10.93      6.01 o 
   7   6   3      160.52      191.47     15.63 o 
   8   6   3      145.16      142.53      9.36 o 
   9   6   3      131.91      118.50      9.20 o 
  10   6   3       51.83       49.58      7.90 o 
  11   6   3       14.10       24.31      9.56 o 
  12   6   3       42.07       85.38     12.17 o 
  13   6   3      271.33      267.00     17.91 o 
  14   6   3        0.24       11.35     11.50 o 
  15   6   3        9.57        1.07     18.13 o 
  16   6   3       38.69        4.07     19.55 o 
 -17   7   3       53.70       23.31     24.04 o 
 -16   7   3        0.12        3.05     11.90 o 
 -15   7   3       14.66       24.40     12.11 o 
 -14   7   3        0.14        2.76     10.89 o 
 -13   7   3       32.06       26.57     10.56 o 
 -12   7   3        1.04       -3.87      9.10 o 
 -11   7   3        0.07       11.80      9.01 o 
 -10   7   3       10.28        4.34      7.97 o 
  -9   7   3       11.05       -7.28      7.28 o 
  -8   7   3        5.11       -5.76      5.76 o 
  -7   7   3       48.87       31.67      7.48 o 
  -6   7   3      223.55      213.91     12.06 o 
  -5   7   3      198.26      252.73     11.27 o 
  -4   7   3        2.50        2.53      3.13 o 
  -3   7   3     1019.78     1059.56     16.72 o 
  -2   7   3      152.66      171.20      6.50 o 
  -1   7   3      428.96      482.99      9.24 o 
   0   7   3      467.66      513.85      9.33 o 
   1   7   3      119.01      144.59      7.33 o 
   2   7   3       24.82       34.66      4.80 o 
   3   7   3       88.42      106.98      8.51 o 
   4   7   3       27.90       27.64      5.97 o 
   5   7   3      437.68      413.89     15.44 o 
   6   7   3       94.56      121.52     14.02 o 
   7   7   3      863.60      870.55     37.26 o 
   8   7   3      266.95      229.34     23.85 o 
   9   7   3       39.61       49.46      7.47 o 
  10   7   3      388.02      378.00     17.97 o 
  11   7   3        0.46       -7.64      7.64 o 
  12   7   3       65.63       57.60     12.07 o 
  13   7   3       29.47       18.40     10.44 o 
  14   7   3       86.71      145.34     18.43 o 
  15   7   3       19.44      -17.94     17.94 o 
  16   7   3        0.07      -10.75     19.50 o 
 -16   8   3        2.05      -20.45     20.45 o 
 -15   8   3        9.10        6.53     11.26 o 
 -14   8   3        0.01       -6.91      9.72 o 
 -13   8   3        8.39       -1.51      8.94 o 
 -12   8   3        0.03       -7.78      7.78 o 
 -11   8   3      170.32      164.65     41.83 o 
 -10   8   3      200.59      144.98     24.93 o 
  -9   8   3      319.50      360.25     18.16 o 
  -8   8   3       30.13       -7.59     13.28 o 
  -7   8   3      362.91      380.31     37.52 o 
  -6   8   3      180.34      182.54     12.57 o 
  -5   8   3       90.34      118.00     20.53 o 
  -4   8   3      343.54      339.54     13.47 o 
  -3   8   3      100.63       93.90      5.63 o 
  -2   8   3      928.18      970.26     17.98 o 
  -1   8   3       49.45       59.21      5.21 o 
   0   8   3       90.70       95.39      5.00 o 
   1   8   3        0.92       -3.42      3.42 o 
   2   8   3      358.16      379.36     11.34 o 
   3   8   3        5.67       13.11      4.39 o 
   4   8   3      214.71      237.58     18.80 o 
   5   8   3        1.39       -5.56      5.56 o 
   6   8   3       54.20       43.78      8.27 o 
   7   8   3       39.09       39.17     12.34 o 
   8   8   3      235.35      240.47     15.09 o 
   9   8   3      175.28      177.09     27.55 o 
  10   8   3       37.22       46.58     13.55 o 
  11   8   3       42.47       57.71     12.13 o 
  12   8   3       35.63       25.36     11.17 o 
  13   8   3      109.10      162.31     34.19 o 
  14   8   3        0.28      -11.22     19.08 o 
  15   8   3       21.04       33.43     22.79 o 
 -15   9   3       33.71       13.94     18.41 o 
 -14   9   3       41.11       33.43     12.74 o 
 -13   9   3        0.42      -10.06     10.06 o 
 -12   9   3       43.13       81.09     25.43 o 
 -11   9   3      105.47       91.08     15.91 o 
 -10   9   3      248.77      264.78     17.88 o 
  -9   9   3      203.74      181.56     16.79 o 
  -8   9   3      104.73      215.60     28.07 o 
  -7   9   3      238.06      243.94     15.43 o 
  -6   9   3      148.86      131.90     11.63 o 
  -5   9   3       18.14       12.64      7.53 o 
  -4   9   3       42.03       19.22     11.78 o 
  -3   9   3        1.96        9.71      4.34 o 
  -2   9   3      217.83      253.12      7.76 o 
  -1   9   3      197.20      183.71     14.29 o 
   0   9   3      228.01      253.69      9.61 o 
   1   9   3      277.95      276.74     10.10 o 
   2   9   3       17.76        3.89      4.34 o 
   3   9   3      232.09      236.83     10.19 o 
   4   9   3        7.24       -5.64      7.79 o 
   5   9   3     1215.55     1223.93     33.83 o 
   6   9   3       38.88       46.84      9.19 o 
   7   9   3       10.21       -7.03      7.03 o 
   8   9   3       61.22       29.03     12.16 o 
   9   9   3      177.11      163.62     33.91 o 
  10   9   3        6.32       -7.15      7.68 o 
  11   9   3       12.00        7.97      9.50 o 
  12   9   3       59.53       42.93     12.65 o 
  13   9   3        8.15       18.24     19.34 o 
  14   9   3      138.14       98.26     42.85 o 
  15   9   3       14.72       41.07     23.42 o 
 -15  10   3       15.28      -14.29     19.32 o 
 -14  10   3       96.08      134.39     37.71 o 
 -13  10   3        8.52       19.55     18.53 o 
 -12  10   3        5.95       -6.61      9.67 o 
 -11  10   3       16.62       -6.46      9.08 o 
 -10  10   3       12.44      -10.10     10.10 o 
  -9  10   3      339.76      364.96     23.17 o 
  -8  10   3      185.99      210.74     15.93 o 
  -7  10   3       55.36       38.40     10.11 o 
  -6  10   3        5.33       28.25      8.58 o 
  -5  10   3     1059.56     1009.68     31.23 o 
  -4  10   3        2.96        7.99      7.77 o 
  -3  10   3       87.40      119.89     13.03 o 
  -2  10   3      189.52      181.61      9.41 o 
  -1  10   3      341.19      339.87     20.25 o 
   0  10   3      338.83      345.10     11.54 o 
   1  10   3      562.35      548.78     14.31 o 
   2  10   3      544.52      530.71     20.45 o 
   3  10   3       82.04       84.05      7.59 o 
   4  10   3      885.40      833.08     18.80 o 
   5  10   3       60.99      104.08     14.71 o 
   6  10   3      294.11      282.34     15.41 o 
   7  10   3        0.82       -5.92      6.82 o 
   8  10   3       51.58       44.07     16.41 o 
   9  10   3       19.05       14.99     11.09 o 
  10  10   3       70.35      116.95     11.60 o 
  11  10   3       15.11       21.08     10.92 o 
  12  10   3        0.02       10.95     16.81 o 
  13  10   3       40.27       61.04     19.17 o 
  14  10   3        0.01      -15.77     15.77 o 
 -14  11   3       13.45      -14.49     17.94 o 
 -13  11   3        1.18        6.74     18.89 o 
 -12  11   3        6.44       23.26     12.12 o 
 -11  11   3       17.55       13.67     22.11 o 
 -10  11   3       38.92       42.57     12.42 o 
  -9  11   3       13.34       34.17     14.13 o 
  -8  11   3       55.14       87.54     13.13 o 
  -7  11   3        8.60       -8.14      9.02 o 
  -6  11   3       31.03       35.46     10.13 o 
  -5  11   3      174.72      181.87     13.53 o 
  -4  11   3       43.97       27.40      7.38 o 
  -3  11   3      536.83      541.31     44.20 o 
  -2  11   3      198.84      219.35     17.43 o 
  -1  11   3      192.91      214.02     14.42 o 
   0  11   3        9.00       11.35      7.95 o 
   1  11   3      551.18      494.12     14.50 o 
   2  11   3       86.32      122.35     10.44 o 
   3  11   3      283.27      277.12     11.93 o 
   4  11   3        3.59        6.64      5.95 o 
   5  11   3      102.77       90.83      8.75 o 
   6  11   3       55.16       71.96     10.49 o 
   7  11   3        0.46       -3.16      7.02 o 
   8  11   3        3.26       41.79      9.72 o 
   9  11   3       92.54      115.16     14.07 o 
  10  11   3      143.09      156.13     16.04 o 
  11  11   3        7.13       24.38     16.53 o 
  12  11   3       47.51       14.63     16.86 o 
  13  11   3        9.23       36.33     21.01 o 
 -13  12   3       19.76       30.39     21.86 o 
 -12  12   3       22.47       26.51     20.68 o 
 -11  12   3       57.15       26.15     13.86 o 
 -10  12   3        0.01        0.06     11.88 o 
  -9  12   3        2.41       14.13     14.84 o 
  -8  12   3       48.37       37.40     11.65 o 
  -7  12   3       59.63       38.73     10.87 o 
  -6  12   3       54.33       59.77     16.53 o 
  -5  12   3       15.17        3.11     13.65 o 
  -4  12   3       48.97       56.58     11.80 o 
  -3  12   3      298.48      333.79     34.01 o 
  -2  12   3        9.55       -7.65      7.65 o 
  -1  12   3      229.81      211.96     15.62 o 
   0  12   3        2.87       12.26      8.41 o 
   1  12   3        6.46       -2.95      7.34 o 
   2  12   3      150.02      122.18     12.92 o 
   3  12   3        1.39       10.46      8.58 o 
   4  12   3      133.38      157.66     13.92 o 
   5  12   3        6.25        3.84      6.07 o 
   6  12   3       15.08        3.39      6.22 o 
   7  12   3        8.06       -1.03      6.80 o 
   8  12   3        3.18       10.53      9.47 o 
   9  12   3      146.21      150.16     15.96 o 
  10  12   3        6.19       10.50     10.64 o 
  11  12   3       60.18       67.32     20.12 o 
  12  12   3        5.62       12.55     17.38 o 
 -11  13   3        0.00       -5.68     19.97 o 
 -10  13   3       13.47      -15.82     15.82 o 
  -9  13   3        3.29       18.03     16.76 o 
  -8  13   3        2.69       -1.54     17.66 o 
  -7  13   3        1.37       -4.27      9.87 o 
  -6  13   3       17.61        5.70     10.97 o 
  -5  13   3       36.29       20.36     10.65 o 
  -4  13   3       39.47       35.09     11.00 o 
  -3  13   3       47.24       38.84     12.03 o 
  -2  13   3       21.89       24.41     10.22 o 
  -1  13   3       90.42      105.11     13.53 o 
   0  13   3        0.08       -6.53      6.53 o 
   1  13   3       20.04       31.36     10.25 o 
   2  13   3       19.73       13.96     12.99 o 
   3  13   3      192.04      201.61     16.06 o 
   4  13   3       28.70       15.40     15.84 o 
   5  13   3        2.23        6.87      6.69 o 
   6  13   3       29.37        3.50      8.62 o 
   7  13   3        9.66       17.91     10.09 o 
   8  13   3       38.51        6.30      8.10 o 
   9  13   3        6.73       -2.71      9.78 o 
  10  13   3        4.84        4.67     14.92 o 
  11  13   3       60.10       96.93     14.96 o 
 -11  14   3       31.36       21.64     23.94 o 
 -10  14   3       68.13       72.12     25.74 o 
  -9  14   3        0.56       -3.87     18.27 o 
  -8  14   3       18.40       15.25     13.95 o 
  -7  14   3       48.50       55.82     14.62 o 
  -6  14   3        0.36      -13.38     13.38 o 
  -5  14   3        4.14        8.31     11.90 o 
  -4  14   3        1.03        1.60     11.47 o 
  -3  14   3       33.34       14.67     11.15 o 
  -2  14   3       88.79       84.68     13.44 o 
  -1  14   3       56.70       58.06     12.16 o 
   0  14   3        1.54       -9.04     11.03 o 
   1  14   3        7.17       13.03      8.86 o 
   2  14   3       42.39       48.23     17.14 o 
   3  14   3       89.79       91.22     13.31 o 
   4  14   3       13.35       28.72     10.60 o 
   5  14   3       60.96       77.82     15.19 o 
   6  14   3        3.83        3.31      9.33 o 
   7  14   3        0.77        5.73     10.35 o 
   8  14   3        0.20       -2.94     17.28 o 
   9  14   3        0.25       -5.59     11.80 o 
  10  14   3       33.53       83.61     22.10 o 
  -9  15   3       63.21      113.01     19.92 o 
  -8  15   3        9.58      -15.77     22.75 o 
  -7  15   3       33.55       29.17     14.37 o 
  -6  15   3       12.00       14.23     13.12 o 
  -5  15   3        0.63       -3.98     11.86 o 
  -4  15   3      108.48       89.58     26.89 o 
  -3  15   3        2.31        6.57     11.16 o 
  -2  15   3        0.36       11.75     11.37 o 
  -1  15   3       27.49        8.96     14.63 o 
   0  15   3        6.46        6.45     10.33 o 
   1  15   3       67.57       57.67     13.38 o 
   2  15   3        0.97       -0.70      9.41 o 
   3  15   3        1.00        3.69      9.49 o 
   4  15   3        3.28       15.89     10.72 o 
   5  15   3        8.75       15.01     10.38 o 
   6  15   3        4.40       20.53     11.46 o 
   7  15   3        2.43      -15.39     15.39 o 
   8  15   3        0.15      -17.47     17.47 o 
  -7  16   3        0.70        5.49     15.33 o 
  -6  16   3        8.88        6.31     24.25 o 
  -5  16   3       20.03        3.48     14.30 o 
  -4  16   3        0.40      -10.28     12.75 o 
  -3  16   3        9.06       11.93     14.00 o 
  -2  16   3       28.08       60.38     15.80 o 
  -1  16   3        0.95       14.03     12.98 o 
   0  16   3        9.74       -5.19     11.08 o 
   1  16   3        5.30        4.63     11.32 o 
   2  16   3        9.08       -4.18     23.04 o 
   3  16   3        5.00        2.69     10.89 o 
   4  16   3       13.36       32.99     19.03 o 
   5  16   3        0.15       11.22     18.18 o 
   6  16   3        0.95       -5.81     18.94 o 
  -4  17   3        0.75       -6.17     15.86 o 
  -3  17   3        0.08       10.59     18.85 o 
  -2  17   3        6.30      -21.71     31.65 o 
  -1  17   3       16.68       39.38     16.28 o 
   0  17   3       27.37       13.02     14.99 o 
   1  17   3        2.97       45.55     20.92 o 
   2  17   3        0.23       -9.42     19.83 o 
   3  17   3        5.16      -11.29     18.42 o 
 -17   0   4       15.86       17.36     19.93 o 
 -16   0   4      104.27       87.60     13.77 o 
 -15   0   4      435.75      455.98     21.69 o 
 -14   0   4       48.88       38.44     10.55 o 
 -13   0   4       45.41       57.23     10.03 o 
 -12   0   4       15.05       14.95      7.00 o 
 -11   0   4      411.18      356.63     15.08 o 
 -10   0   4     1313.35     1269.50     27.42 o 
  -9   0   4      909.94      865.68     29.78 o 
  -8   0   4     4976.58     5055.89     72.06 o 
  -7   0   4       20.33       30.64      7.56 o 
  -6   0   4       91.85       77.05      9.85 o 
  -5   0   4     7265.65     7020.46     92.14 o 
  -4   0   4      681.96      622.19     12.97 o 
  -3   0   4       12.20       17.28      3.20 o 
  -2   0   4    34030.33    32571.92    397.35 o 
  -1   0   4     7745.53     7989.41    153.30 o 
   0   0   4    47043.38    45214.69    568.91 o 
   1   0   4    19661.69    19587.76    249.71 o 
   2   0   4      631.72      491.55     11.25 o 
   3   0   4    14252.00    14278.03    148.70 o 
   4   0   4     2932.83     2996.45     35.73 o 
   5   0   4    21164.12    21548.05    223.94 o 
   6   0   4      271.40      224.52     12.07 o 
   7   0   4       32.67       39.04      4.86 o 
   8   0   4      991.23     1024.09     21.59 o 
   9   0   4      690.65      592.44     24.75 o 
  10   0   4      777.07      734.22     16.99 o 
  11   0   4      228.20      211.01     15.55 o 
  12   0   4      333.41      276.44     13.01 o 
  13   0   4        4.44       -5.16      7.13 o 
 -18   1   4        0.03        6.54     22.62 o 
 -17   1   4       10.26       21.28     11.03 o 
 -16   1   4        0.18        5.25      7.13 o 
 -15   1   4       22.97       36.19      7.41 o 
 -14   1   4      122.00      101.19     10.95 o 
 -13   1   4       18.76       16.01      5.82 o 
 -12   1   4      362.78      371.75     11.77 o 
 -11   1   4      207.60      232.61      9.00 o 
 -10   1   4       13.54       17.31      4.30 o 
  -9   1   4      250.56      259.41      8.32 o 
  -8   1   4       35.33       18.62      3.61 o 
  -7   1   4        3.12        7.10      2.70 o 
  -6   1   4     1335.91     1324.47     23.17 o 
  -5   1   4     1122.44     1104.16     14.11 o 
  -4   1   4     2361.88     2251.86     23.48 o 
  -3   1   4      764.31      729.43      9.78 o 
  -2   1   4     8434.66     7801.53     80.17 o 
  -1   1   4    21377.46    21388.12    204.83 o 
   0   1   4    53695.12    51580.14    458.26 o 
   1   1   4       15.57       16.29      2.37 o 
   2   1   4    12147.44    12296.53     99.75 o 
   3   1   4     6045.02     6065.77     46.65 o 
   4   1   4     2617.75     2739.50     23.48 o 
   5   1   4        8.35       12.49      2.52 o 
   6   1   4     7009.77     7043.69     55.74 o 
   7   1   4     3751.40     3668.81     32.22 o 
   8   1   4      560.43      536.61     11.28 o 
   9   1   4      130.93      117.18      8.09 o 
  10   1   4      250.46      264.99     11.39 o 
  11   1   4      245.96      259.36      9.24 o 
  12   1   4      220.30      248.41      8.48 o 
  13   1   4       37.38       45.49      7.55 o 
  14   1   4       96.11       75.48     19.28 o 
  15   1   4       12.20        3.21     16.53 o 
 -18   2   4       17.49      -21.63     21.63 o 
 -17   2   4        0.04       13.93     11.49 o 
 -16   2   4        2.18       -5.71      7.65 o 
 -15   2   4       34.00       26.97     10.21 o 
 -14   2   4        7.28        4.83      5.87 o 
 -13   2   4      120.87      120.36     15.01 o 
 -12   2   4        3.97        2.23      5.64 o 
 -11   2   4      268.74      237.81     12.85 o 
 -10   2   4      264.53      250.79      8.84 o 
  -9   2   4     1882.50     1865.63     23.45 o 
  -8   2   4       44.78       52.97      4.41 o 
  -7   2   4        1.42        2.76      2.70 o 
  -6   2   4     2190.68     2288.68     25.59 o 
  -5   2   4      167.03      127.82      4.67 o 
  -4   2   4       10.70        3.73      3.01 o 
  -3   2   4      516.46      553.12     12.23 o 
  -2   2   4    16518.93    16171.70    162.94 o 
  -1   2   4     6588.80     6677.88     68.94 o 
   0   2   4    11367.25    12211.60     97.13 o 
   1   2   4     4267.06     4082.03     44.85 o 
   2   2   4     1299.74     1201.51     12.77 o 
   3   2   4      518.94      536.88      7.75 o 
   4   2   4     1929.37     1945.85     19.78 o 
   5   2   4      261.33      296.25      5.87 o 
   6   2   4     2630.44     2570.32     23.77 o 
   7   2   4      221.65      205.01      5.85 o 
   8   2   4       52.35       63.46      4.43 o 
   9   2   4      192.84      178.15     11.91 o 
  10   2   4        0.92        4.17      3.90 o 
  11   2   4      142.08      116.20      8.00 o 
  12   2   4        6.12        5.04      5.48 o 
  13   2   4       19.64       11.02      6.79 o 
  14   2   4       43.91       44.05     10.68 o 
  15   2   4        4.51       51.96     18.94 o 
  16   2   4        8.74       22.04     17.80 o 
 -18   3   4       10.37      -21.58     21.58 o 
 -17   3   4        0.96       21.18     15.92 o 
 -16   3   4       39.64       41.16      9.61 o 
 -15   3   4       17.62        6.29      7.07 o 
 -14   3   4       32.28       18.37      7.08 o 
 -13   3   4        9.82       -6.83      6.83 o 
 -12   3   4     1708.99     1672.56     33.86 o 
 -11   3   4      822.47      814.43     25.81 o 
 -10   3   4        7.36       -4.54      4.54 o 
  -9   3   4     1175.91     1142.98     17.52 o 
  -8   3   4       48.96       56.79      6.68 o 
  -7   3   4       22.23       23.43      2.67 o 
  -6   3   4      135.44      153.53      9.22 o 
  -5   3   4     1367.91     1369.85     19.26 o 
  -4   3   4      211.70      224.56      6.31 o 
  -3   3   4     3586.76     3703.46     41.19 o 
  -2   3   4      296.84      268.84      6.27 o 
  -1   3   4       12.58        9.59      3.51 o 
   0   3   4     8237.76     8569.18     76.55 o 
   1   3   4       36.52       60.42      3.04 o 
   2   3   4      679.56      650.51     13.06 o 
   3   3   4       94.21       97.78      3.61 o 
   4   3   4      345.95      328.42      8.50 o 
   5   3   4      213.22      212.36      5.67 o 
   6   3   4      753.18      714.91     10.91 o 
   7   3   4       23.27       31.80      3.87 o 
   8   3   4      275.18      284.54      8.56 o 
   9   3   4       35.04       20.58      5.46 o 
  10   3   4        8.66       18.80      4.62 o 
  11   3   4       11.55       -5.49      5.49 o 
  12   3   4        0.01       -1.48      5.90 o 
  13   3   4        0.56        6.50      6.42 o 
  14   3   4       25.04       19.23     10.13 o 
  15   3   4       98.57      115.80     21.77 o 
  16   3   4        4.70      -18.23     18.23 o 
  17   3   4       23.43       27.05     22.48 o 
 -18   4   4        8.36      -24.37     24.37 o 
 -17   4   4       12.20       16.55     12.47 o 
 -16   4   4       18.11       23.65     14.72 o 
 -15   4   4        0.41       -7.71      8.60 o 
 -14   4   4        2.02       -7.15      7.15 o 
 -13   4   4        1.28        7.54      8.25 o 
 -12   4   4        9.71       23.03      9.36 o 
 -11   4   4      427.94      393.92     13.21 o 
 -10   4   4       25.30       36.39      4.98 o 
  -9   4   4      454.26      465.34     12.24 o 
  -8   4   4      141.26      157.20      7.23 o 
  -7   4   4      125.83      131.89      8.92 o 
  -6   4   4       30.12       53.99      4.79 o 
  -5   4   4       72.86       87.33      4.90 o 
  -4   4   4     8635.50     8515.15    214.17 o 
  -3   4   4      818.10      810.83     12.69 o 
  -2   4   4     3728.56     3630.89     35.03 o 
  -1   4   4      181.30      189.47      7.44 o 
   0   4   4     8224.01     8329.43     75.19 o 
   1   4   4       70.91       73.92      4.32 o 
   2   4   4     1242.63     1166.28     22.75 o 
   3   4   4     8692.35     8650.52    113.14 o 
   4   4   4      271.38      251.07      9.98 o 
   5   4   4     1834.73     1887.51     21.96 o 
   6   4   4      782.30      689.57     12.27 o 
   7   4   4      539.41      573.64     14.23 o 
   8   4   4        2.97        4.38      4.85 o 
   9   4   4      363.78      355.95     12.74 o 
  10   4   4      102.18       82.38     11.14 o 
  11   4   4       36.93       34.25      7.30 o 
  12   4   4       16.17       18.11      9.50 o 
  13   4   4        1.71       -8.39      8.39 o 
  14   4   4      183.67      205.69     24.98 o 
  15   4   4        2.31       -3.21     18.70 o 
  16   4   4        6.97      -11.02     18.61 o 
  17   4   4        0.54      -21.25     21.25 o 
 -17   5   4       11.40      -17.96     21.53 o 
 -16   5   4       10.09        9.75     11.03 o 
 -15   5   4        6.24       17.09     11.36 o 
 -14   5   4       37.63       28.57     19.09 o 
 -13   5   4      280.52      205.26     16.11 o 
 -12   5   4       19.57        5.83      8.35 o 
 -11   5   4        0.01       -5.87      8.08 o 
 -10   5   4        4.31       11.24      5.59 o 
  -9   5   4       29.66       25.23      5.38 o 
  -8   5   4       29.53       32.73      6.77 o 
  -7   5   4      180.33      183.61      7.42 o 
  -6   5   4      151.55      141.41      6.28 o 
  -5   5   4      132.25      121.41      5.65 o 
  -4   5   4     1187.77     1223.13     17.95 o 
  -3   5   4     1760.62     1980.19     25.27 o 
  -2   5   4     2823.33     3058.10     35.60 o 
  -1   5   4     1793.26     2011.42     22.01 o 
   0   5   4     1659.94     1647.23     18.57 o 
   1   5   4     2078.27     2200.93     23.20 o 
   2   5   4      519.07      433.58     12.16 o 
   3   5   4     3877.12     3770.24     55.02 o 
   4   5   4       68.76       63.43     18.78 o 
   5   5   4      197.62      223.96     10.66 o 
   6   5   4      199.10      190.76     12.92 o 
   7   5   4      535.97      512.88     13.91 o 
   8   5   4       77.89       69.46      7.35 o 
   9   5   4       17.69       10.59      8.64 o 
  10   5   4      560.37      563.84     16.84 o 
  11   5   4       70.69       69.58      9.03 o 
  12   5   4      113.50      114.32     12.82 o 
  13   5   4        6.68        5.65     12.03 o 
  14   5   4       70.72       92.49     20.68 o 
  15   5   4      155.55      246.69     28.19 o 
  16   5   4        0.72       19.43     21.58 o 
 -17   6   4        8.51       -5.48     23.52 o 
 -16   6   4       11.57       17.27     12.29 o 
 -15   6   4        3.28       -9.84      9.84 o 
 -14   6   4        0.24       19.30     10.74 o 
 -13   6   4      184.13      186.10     16.23 o 
 -12   6   4       76.93       80.18     12.31 o 
 -11   6   4      199.51      206.41     15.45 o 
 -10   6   4       28.90       33.74      8.89 o 
  -9   6   4      928.98     1008.22     60.86 o 
  -8   6   4       29.25       12.58      5.79 o 
  -7   6   4       74.24       63.03      5.35 o 
  -6   6   4      147.04      164.81      6.88 o 
  -5   6   4        2.66       -0.66      3.48 o 
  -4   6   4       41.54       61.84      4.58 o 
  -3   6   4      448.44      494.40     19.49 o 
  -2   6   4       31.62       37.58      3.74 o 
  -1   6   4     1249.50     1335.54     16.79 o 
   0   6   4     4352.05     4536.40     44.38 o 
   1   6   4     2628.68     2686.62     28.76 o 
   2   6   4        2.71        5.97      3.55 o 
   3   6   4       37.98       17.86      5.13 o 
   4   6   4      139.58      172.99      9.85 o 
   5   6   4       55.91       48.43      7.01 o 
   6   6   4       20.94       -0.15      5.65 o 
   7   6   4       86.22       82.96      8.12 o 
   8   6   4      216.59      203.71     10.81 o 
   9   6   4       37.22       30.34      8.78 o 
  10   6   4        4.16        2.93      6.14 o 
  11   6   4      176.74      227.47     13.24 o 
  12   6   4      101.11       39.56     10.50 o 
  13   6   4      101.05      154.73     18.85 o 
  14   6   4       14.08       44.08     18.79 o 
  15   6   4        5.14        9.15     19.46 o 
  16   6   4        4.00       17.43     20.59 o 
 -17   7   4        2.95       19.83     26.49 o 
 -16   7   4        0.39      -11.57     11.57 o 
 -15   7   4       45.94       62.30     39.21 o 
 -14   7   4       46.51       28.82     12.65 o 
 -13   7   4        9.17        6.43      9.83 o 
 -12   7   4       16.86        8.82      9.95 o 
 -11   7   4      302.61      353.31     19.10 o 
 -10   7   4      285.78      283.09     16.80 o 
  -9   7   4      253.13      263.26     15.46 o 
  -8   7   4       36.65       41.59     11.63 o 
  -7   7   4      156.60      177.28     12.14 o 
  -6   7   4       67.56       79.07      5.56 o 
  -5   7   4      126.86      150.14     12.62 o 
  -4   7   4     3031.18     3093.53     38.30 o 
  -3   7   4       39.02       36.05      4.18 o 
  -2   7   4       51.02       75.38      4.86 o 
  -1   7   4       34.20       37.46      4.08 o 
   0   7   4      645.82      720.33     15.81 o 
   1   7   4     2496.41     2513.92     27.29 o 
   2   7   4      425.43      440.91     11.16 o 
   3   7   4      119.23      113.49      8.78 o 
   4   7   4       20.41       26.31      6.33 o 
   5   7   4        0.95        1.71      8.64 o 
   6   7   4      102.00       86.67      9.61 o 
   7   7   4       50.94       20.95     12.70 o 
   8   7   4       74.71       56.28     13.49 o 
   9   7   4      697.51      716.06     19.44 o 
  10   7   4       24.22        6.81      4.99 o 
  11   7   4       88.16       77.24     11.22 o 
  12   7   4       11.31        5.76      9.47 o 
  13   7   4       15.75       24.80     11.06 o 
  14   7   4       15.15       50.49     19.93 o 
  15   7   4       26.24       30.19     21.01 o 
 -16   8   4        3.36      -14.76     22.19 o 
 -15   8   4        0.00       -2.69     10.88 o 
 -14   8   4       10.37        6.98      9.85 o 
 -13   8   4       17.64       22.46     11.00 o 
 -12   8   4       10.57      -14.41     14.99 o 
 -11   8   4       58.11       82.38     13.00 o 
 -10   8   4      227.30      234.92     41.22 o 
  -9   8   4       26.71       34.00      9.98 o 
  -8   8   4      875.44      910.99     26.19 o 
  -7   8   4      404.92      351.61     27.74 o 
  -6   8   4       12.51       16.81      7.50 o 
  -5   8   4      724.56      723.74     14.38 o 
  -4   8   4      459.97      400.73     10.42 o 
  -3   8   4        1.08        0.71      3.43 o 
  -2   8   4       78.20       94.73      5.26 o 
  -1   8   4       21.95       20.20      3.64 o 
   0   8   4      560.55      542.00     10.31 o 
   1   8   4     1001.26      927.85     17.47 o 
   2   8   4      951.11     1032.21     29.36 o 
   3   8   4        2.56       11.48      4.30 o 
   4   8   4      300.13      264.93     22.38 o 
   5   8   4        5.14       -0.48      8.64 o 
   6   8   4        4.48        8.23      6.79 o 
   7   8   4        2.00       13.74      7.73 o 
   8   8   4       42.86       25.59      9.00 o 
   9   8   4      102.89       97.91     10.74 o 
  10   8   4      295.88      287.34     14.35 o 
  11   8   4      130.49      126.54     17.31 o 
  12   8   4        2.68       -9.01      9.01 o 
  13   8   4        0.54       10.73     18.64 o 
  14   8   4       48.67       50.78     20.75 o 
  15   8   4        0.00        3.15     21.03 o 
 -16   9   4        1.23      -18.84     18.84 o 
 -15   9   4        0.05       22.45     17.95 o 
 -14   9   4        0.02       -9.87      9.87 o 
 -13   9   4       15.05       34.94     12.11 o 
 -12   9   4       10.10        1.86     11.52 o 
 -11   9   4      191.88      176.14     19.37 o 
 -10   9   4      217.98      230.58     17.11 o 
  -9   9   4        4.78        7.14     18.14 o 
  -8   9   4       76.92       21.06      9.10 o 
  -7   9   4      161.38      120.62     12.24 o 
  -6   9   4      885.49      846.12     39.37 o 
  -5   9   4       28.84       38.37      8.32 o 
  -4   9   4       36.73       30.55      7.07 o 
  -3   9   4      146.34      141.57      6.49 o 
  -2   9   4      224.10      230.55      7.60 o 
  -1   9   4       45.50       61.04      6.19 o 
   0   9   4       25.91       24.94      5.05 o 
   1   9   4      676.42      724.31     22.41 o 
   2   9   4      306.12      329.65     11.30 o 
   3   9   4      457.59      409.53     22.39 o 
   4   9   4      103.40       87.33      9.06 o 
   5   9   4        8.48        7.07      7.52 o 
   6   9   4      245.50      210.23     13.34 o 
   7   9   4       19.95       30.15     15.35 o 
   8   9   4      105.93       63.17     10.53 o 
   9   9   4      320.47      337.79     31.39 o 
  10   9   4       68.55       48.69     10.43 o 
  11   9   4       30.66       21.81     10.35 o 
  12   9   4        4.32        2.48     10.40 o 
  13   9   4       37.92       21.35     12.42 o 
  14   9   4       16.59       20.11     25.70 o 
 -15  10   4       19.25       25.19     20.77 o 
 -14  10   4        0.09      -18.42     18.42 o 
 -13  10   4        0.03       17.90     13.19 o 
 -12  10   4      134.63      162.35     18.23 o 
 -11  10   4       27.96       48.45     13.19 o 
 -10  10   4       56.33       47.78     12.84 o 
  -9  10   4        1.59       -8.34     10.08 o 
  -8  10   4      382.00      442.38     20.16 o 
  -7  10   4      261.61      190.21     14.67 o 
  -6  10   4        0.14        7.18      8.56 o 
  -5  10   4      633.46      606.58     20.52 o 
  -4  10   4      458.78      418.95     16.68 o 
  -3  10   4        0.03       -4.99      4.99 o 
  -2  10   4      122.58      121.54      7.64 o 
  -1  10   4        0.05       -4.06      4.06 o 
   0  10   4      272.68      226.87      9.80 o 
   1  10   4        6.01        3.42      5.76 o 
   2  10   4       31.62       31.09      5.70 o 
   3  10   4        9.75        5.44      5.90 o 
   4  10   4      150.93      166.01      9.73 o 
   5  10   4        0.24       -5.28      5.28 o 
   6  10   4      482.55      503.03     19.74 o 
   7  10   4       97.34       68.49     10.20 o 
   8  10   4        6.40       -1.45      4.84 o 
   9  10   4      243.96      175.60     29.87 o 
  10  10   4       40.61       19.94      8.42 o 
  11  10   4        1.93       22.68     10.82 o 
  12  10   4        8.50       33.19     17.80 o 
  13  10   4        4.45        9.02     16.39 o 
  14  10   4        0.01       17.23     22.10 o 
 -14  11   4        1.14      -17.42     17.42 o 
 -13  11   4        3.79      -17.91     17.91 o 
 -12  11   4       13.81       14.70     13.10 o 
 -11  11   4       18.47       17.40     12.40 o 
 -10  11   4       24.46       21.08     11.64 o 
  -9  11   4       48.90       54.33     12.80 o 
  -8  11   4       95.66       66.46     12.40 o 
  -7  11   4      114.81      103.44     12.32 o 
  -6  11   4      479.78      412.02     18.47 o 
  -5  11   4      116.00      128.07     18.05 o 
  -4  11   4      425.73      415.67     15.70 o 
  -3  11   4       67.42       62.35     10.23 o 
  -2  11   4      211.61      217.31     15.10 o 
  -1  11   4        0.40       -7.54      7.54 o 
   0  11   4      726.93      770.53     17.74 o 
   1  11   4        4.56       -4.82      4.82 o 
   2  11   4      809.85      864.46     19.36 o 
   3  11   4      256.97      199.08     10.73 o 
   4  11   4      190.30      185.75     26.02 o 
   5  11   4      602.23      596.83     17.36 o 
   6  11   4       62.61       37.59      9.94 o 
   7  11   4       77.39       68.53     21.65 o 
   8  11   4       15.20        7.59      9.16 o 
   9  11   4        0.14        4.00     10.24 o 
  10  11   4        4.21       10.40      8.46 o 
  11  11   4       15.06      -14.31     14.31 o 
  12  11   4       31.01       23.37     16.29 o 
  13  11   4       26.89      121.61     23.19 o 
 -13  12   4       61.56       52.38     16.21 o 
 -12  12   4        1.72       -2.49     12.55 o 
 -11  12   4        0.02       -7.24     12.63 o 
 -10  12   4       60.77       79.41     15.26 o 
  -9  12   4       19.61       17.43     17.61 o 
  -8  12   4       96.71      101.87     13.67 o 
  -7  12   4      123.95      133.30     23.04 o 
  -6  12   4       56.75       45.68     15.63 o 
  -5  12   4      300.35      291.99     18.79 o 
  -4  12   4      140.76      144.63     14.52 o 
  -3  12   4      956.25      893.76     36.07 o 
  -2  12   4      115.91       86.72     11.86 o 
  -1  12   4       63.99       36.64      9.16 o 
   0  12   4      692.51      727.98     39.60 o 
   1  12   4     1377.47     1269.72     45.90 o 
   2  12   4      673.13      648.25     32.54 o 
   3  12   4      477.31      506.67     29.61 o 
   4  12   4       45.95        8.98     14.52 o 
   5  12   4      335.55      313.53     13.63 o 
   6  12   4        6.96       -2.69      6.27 o 
   7  12   4        1.55       -5.04      7.23 o 
   8  12   4        0.95        4.79      9.10 o 
   9  12   4        0.22        1.52     12.28 o 
  10  12   4        0.41       19.10     16.29 o 
  11  12   4       83.86      107.45     22.48 o 
  12  12   4       25.58       59.50     20.49 o 
 -12  13   4        9.84      -11.95     20.82 o 
 -11  13   4        6.86       -3.94     19.69 o 
 -10  13   4        6.32       24.17     19.88 o 
  -9  13   4        0.02       -5.28     16.29 o 
  -8  13   4        9.01        8.95     17.38 o 
  -7  13   4       33.31       56.63     19.97 o 
  -6  13   4        5.92        3.00     10.21 o 
  -5  13   4        1.14       18.76     11.25 o 
  -4  13   4       38.01       29.79     10.63 o 
  -3  13   4       22.06       55.89     14.56 o 
  -2  13   4       10.26       -2.08      7.79 o 
  -1  13   4        3.47       -4.93     14.88 o 
   0  13   4        0.22       22.52      9.30 o 
   1  13   4        6.43       -7.39      7.39 o 
   2  13   4        1.29       -1.02      7.61 o 
   3  13   4        0.93       -7.60      7.60 o 
   4  13   4        3.31       18.77      9.16 o 
   5  13   4       37.99       63.83      8.66 o 
   6  13   4       25.26       17.83      7.78 o 
   7  13   4       54.41       71.22      9.92 o 
   8  13   4        2.51        6.62      7.84 o 
   9  13   4        3.70        9.34     10.57 o 
  10  13   4       77.66       74.26     19.36 o 
  11  13   4        3.36       13.36     17.28 o 
 -11  14   4       37.29       51.62     25.74 o 
 -10  14   4        8.03       42.34     23.80 o 
  -9  14   4        3.48       44.74     21.49 o 
  -8  14   4       17.24       -2.04     12.17 o 
  -7  14   4        3.44        2.50     12.15 o 
  -6  14   4        9.91       21.89     12.24 o 
  -5  14   4        7.52       22.73     17.50 o 
  -4  14   4       15.56       39.41     12.44 o 
  -3  14   4       34.35        8.04     10.05 o 
  -2  14   4       63.30       47.54     11.77 o 
  -1  14   4        0.10       -4.92      9.16 o 
   0  14   4      108.79      108.89     21.75 o 
   1  14   4       98.68      103.41     13.58 o 
   2  14   4       22.58       28.96     10.08 o 
   3  14   4       81.62       66.68     12.37 o 
   4  14   4        0.71        3.84      8.76 o 
   5  14   4        0.32        1.16     13.38 o 
   6  14   4       85.29       91.15     13.46 o 
   7  14   4        0.08        0.05      9.39 o 
   8  14   4        2.73        5.11     10.25 o 
   9  14   4       25.80       39.61     14.23 o 
  10  14   4       41.42       65.65     20.92 o 
  -9  15   4       37.93       18.75     16.52 o 
  -8  15   4        9.03       -7.49     14.91 o 
  -7  15   4       22.67       13.94     15.52 o 
  -6  15   4        4.56       27.27     14.68 o 
  -5  15   4        7.92        8.13     13.01 o 
  -4  15   4       19.54       23.61     15.31 o 
  -3  15   4        0.06       -3.07     11.73 o 
  -2  15   4       16.73       16.31     10.68 o 
  -1  15   4        0.31       -7.42     14.90 o 
   0  15   4        0.18       -3.33      9.70 o 
   1  15   4       15.13        5.62     18.26 o 
   2  15   4       30.07        9.69     10.03 o 
   3  15   4       21.30        4.50      9.52 o 
   4  15   4        0.00        6.37     12.88 o 
   5  15   4        0.00      -14.07     14.07 o 
   6  15   4       24.89       38.67     17.42 o 
   7  15   4        0.48       16.16     17.05 o 
   8  15   4        0.10       17.10     19.93 o 
  -7  16   4        4.01        3.70     16.29 o 
  -6  16   4       24.96       41.20     16.00 o 
  -5  16   4       33.50       67.71     16.84 o 
  -4  16   4        4.07       12.63     15.50 o 
  -3  16   4        4.62       12.28     13.73 o 
  -2  16   4       17.75       35.82     12.58 o 
  -1  16   4       52.88       17.76     21.24 o 
   0  16   4       82.80      108.92     15.63 o 
   1  16   4       17.05       22.02     11.92 o 
   2  16   4       50.92       31.03     11.60 o 
   3  16   4        0.30       37.81     12.76 o 
   4  16   4        0.00       -1.06     10.75 o 
   5  16   4        0.20      -16.81     16.81 o 
   6  16   4        0.85       38.80     18.04 o 
  -4  17   4       77.00       84.04     19.10 o 
  -3  17   4       46.47       55.79     17.47 o 
  -2  17   4       52.10       51.02     23.85 o 
  -1  17   4      116.71      110.32     25.03 o 
   0  17   4        2.23      -18.51     18.51 o 
   1  17   4       15.23       62.17     22.95 o 
   2  17   4       31.99       23.91     20.31 o 
 -18   1   5       11.36      -21.30     21.30 o 
 -17   1   5        0.20       -8.03      8.03 o 
 -16   1   5        4.12        3.79      6.51 o 
 -15   1   5        0.00        1.18      6.54 o 
 -14   1   5        1.46        0.39      5.78 o 
 -13   1   5       41.66       40.70      6.42 o 
 -12   1   5       45.84       43.14      6.23 o 
 -11   1   5        0.31       -7.53      7.53 o 
 -10   1   5      109.63      138.10      7.06 o 
  -9   1   5        5.66        0.46      3.38 o 
  -8   1   5     1164.60     1158.22     14.88 o 
  -7   1   5       44.30       41.95      3.93 o 
  -6   1   5     2038.21     2053.49     29.15 o 
  -5   1   5      874.85      826.25     13.76 o 
  -4   1   5      299.97      258.99      6.14 o 
  -3   1   5      111.13      116.81      3.87 o 
  -2   1   5    13887.27    13156.19    129.62 o 
  -1   1   5    13510.13    12818.51    116.74 o 
   0   1   5     5928.94     5655.32     62.93 o 
   1   1   5     7727.24     7687.23     71.99 o 
   2   1   5       21.76       48.84      4.87 o 
   3   1   5      790.29      766.52      8.67 o 
   4   1   5     1635.36     1600.92     15.39 o 
   5   1   5      236.12      267.33      6.42 o 
   6   1   5      299.83      303.62      6.42 o 
   7   1   5        0.78       -2.58      2.58 o 
   8   1   5       10.54        8.89      3.07 o 
   9   1   5        6.19        9.40      3.38 o 
  10   1   5       70.77       64.59      5.58 o 
  11   1   5       20.12       22.83      4.47 o 
  12   1   5       16.15        8.16      5.23 o 
  13   1   5       26.57      -11.09     13.98 o 
  14   1   5       45.55      116.73     19.36 o 
 -18   2   5       24.57       73.06     26.21 o 
 -17   2   5        0.31       -8.23      8.23 o 
 -16   2   5       11.36        2.39      7.56 o 
 -15   2   5       66.13       91.05      9.41 o 
 -14   2   5      104.68      129.09      9.26 o 
 -13   2   5       36.51       36.63      6.18 o 
 -12   2   5      718.50      677.64     15.35 o 
 -11   2   5      949.35      977.05     27.43 o 
 -10   2   5     1014.14      972.41     14.47 o 
  -9   2   5     2556.73     2594.39     30.74 o 
  -8   2   5       12.89       10.28      3.42 o 
  -7   2   5     2969.19     3018.62     32.81 o 
  -6   2   5     1467.64     1423.74     20.33 o 
  -5   2   5     1789.14     1728.95     20.01 o 
  -4   2   5      124.28      103.06      4.64 o 
  -3   2   5     1363.56     1347.70     17.71 o 
  -2   2   5     5900.70     5981.90     62.92 o 
  -1   2   5    12492.76    12408.79    111.17 o 
   0   2   5    49760.58    49644.06    413.48 o 
   1   2   5     3187.10     2793.37     25.51 o 
   2   2   5    21463.59    21178.28    170.20 o 
   3   2   5       13.09       38.76      2.81 o 
   4   2   5       45.02       56.63      3.37 o 
   5   2   5      892.71      909.36     10.94 o 
   6   2   5     2752.90     2696.28     24.82 o 
   7   2   5      277.41      276.42      6.60 o 
   8   2   5        6.48        7.76      3.35 o 
   9   2   5      220.70      227.45      7.61 o 
  10   2   5     1074.85     1089.80     15.30 o 
  11   2   5      112.06      118.43      7.37 o 
  12   2   5        7.24       -5.70      5.70 o 
  13   2   5       51.12       41.98     10.23 o 
  14   2   5        5.92        6.81     16.10 o 
  15   2   5       36.17       67.98     19.08 o 
  16   2   5        1.61      -16.24     16.24 o 
 -18   3   5       16.45       17.03     24.46 o 
 -17   3   5       14.02       38.30      9.58 o 
 -16   3   5        1.43       -1.71      7.38 o 
 -15   3   5       47.36       44.90      9.39 o 
 -14   3   5      342.03      278.53     14.57 o 
 -13   3   5      102.05       68.35      7.64 o 
 -12   3   5      142.22      162.30      8.98 o 
 -11   3   5      274.28      281.24     10.19 o 
 -10   3   5       51.44       89.65      6.28 o 
  -9   3   5        8.33        9.53      4.20 o 
  -8   3   5       77.02       73.26      5.04 o 
  -7   3   5      821.45      847.55     20.63 o 
  -6   3   5     2161.42     2131.35     27.80 o 
  -5   3   5     3927.99     3893.77     54.74 o 
  -4   3   5     1521.44     1576.57     20.79 o 
  -3   3   5     3094.17     3032.74     61.82 o 
  -2   3   5      946.19      895.98     13.37 o 
  -1   3   5      251.51      245.98      6.22 o 
   0   3   5     2801.29     2726.58     26.77 o 
   1   3   5     2187.07     2208.96     20.11 o 
   2   3   5     2439.87     2319.36     24.54 o 
   3   3   5     6052.02     5890.09     51.23 o 
   4   3   5      184.56      165.46      6.19 o 
   5   3   5      450.35      508.38     14.13 o 
   6   3   5      478.49      498.72      9.13 o 
   7   3   5       83.61       92.39      5.05 o 
   8   3   5      176.76      174.23      7.60 o 
   9   3   5       91.84       83.75      6.61 o 
  10   3   5      255.90      232.77     12.27 o 
  11   3   5       16.15        5.19      5.64 o 
  12   3   5      342.58      352.96     16.60 o 
  13   3   5       45.73       15.69      8.75 o 
  14   3   5        2.28       -0.73     16.34 o 
  15   3   5        2.10       30.19     18.46 o 
  16   3   5        2.58        3.67     19.27 o 
 -18   4   5        1.51       20.77     23.75 o 
 -17   4   5        7.06       12.50     21.42 o 
 -16   4   5       27.64       -2.80      9.89 o 
 -15   4   5       12.59        0.69      9.07 o 
 -14   4   5       55.41       56.40     11.14 o 
 -13   4   5      389.62      355.52     19.23 o 
 -12   4   5        1.57       -8.05      8.05 o 
 -11   4   5     1121.84     1201.40     19.09 o 
 -10   4   5      142.18      172.24      9.09 o 
  -9   4   5       22.32       16.45      4.75 o 
  -8   4   5        8.20       20.24      4.63 o 
  -7   4   5       15.29       15.48      6.16 o 
  -6   4   5      246.27      255.01      8.03 o 
  -5   4   5     1736.12     1878.36     25.06 o 
  -4   4   5     2745.54     2861.71     29.31 o 
  -3   4   5     2056.01     2038.96     25.45 o 
  -2   4   5     5574.63     5207.65     56.36 o 
  -1   4   5      281.31      263.88      6.41 o 
   0   4   5     2633.09     2796.57     28.07 o 
   1   4   5     1724.43     1680.43     18.26 o 
   2   4   5       60.41       56.47      4.76 o 
   3   4   5      997.04     1108.23     15.31 o 
   4   4   5       26.99       21.00      3.70 o 
   5   4   5      191.42      206.99      5.85 o 
   6   4   5      367.29      380.74      8.34 o 
   7   4   5        7.31        7.27      4.71 o 
   8   4   5       35.05       29.25      5.74 o 
   9   4   5       12.36       22.56      5.83 o 
  10   4   5      196.11      193.38     11.12 o 
  11   4   5      261.36      282.38     15.35 o 
  12   4   5        5.14       -4.81      6.61 o 
  13   4   5      115.16      131.56     21.34 o 
  14   4   5      194.26      249.43     25.88 o 
  15   4   5        0.00      -16.10     16.10 o 
  16   4   5        0.17       26.18     19.46 o 
 -17   5   5       20.05       32.99     22.15 o 
 -16   5   5        6.25      -12.38     12.38 o 
 -15   5   5        9.79       26.36     10.74 o 
 -14   5   5      188.59      165.24     16.39 o 
 -13   5   5        2.76       -4.05     14.44 o 
 -12   5   5        5.69        5.02      9.17 o 
 -11   5   5      242.05      210.86     15.07 o 
 -10   5   5     1376.92     1415.99     24.14 o 
  -9   5   5       66.87       66.77      6.10 o 
  -8   5   5      199.35      242.47     10.02 o 
  -7   5   5       71.55       63.57      8.54 o 
  -6   5   5       55.61       59.25      4.91 o 
  -5   5   5       25.86       30.32      3.97 o 
  -4   5   5     2938.38     3129.28     37.62 o 
  -3   5   5     1946.86     2028.34     26.02 o 
  -2   5   5      275.54      253.39      7.93 o 
  -1   5   5      152.18      146.34      4.17 o 
   0   5   5     1613.02     1690.01     19.09 o 
   1   5   5     2139.36     2189.03     24.29 o 
   2   5   5     4014.54     3781.79     44.38 o 
   3   5   5      153.46      114.43     16.67 o 
   4   5   5        0.40        2.46      4.58 o 
   5   5   5        4.72        4.32      3.76 o 
   6   5   5        3.59        2.51      4.33 o 
   7   5   5      610.02      657.12     18.25 o 
   8   5   5      487.97      482.91     23.18 o 
   9   5   5       72.73       57.39      7.86 o 
  10   5   5        1.60       -1.75      5.58 o 
  11   5   5      202.11      225.45     27.82 o 
  12   5   5        3.28       -4.53      8.31 o 
  13   5   5       21.21       13.62      9.94 o 
  14   5   5       10.10       16.03     17.61 o 
  15   5   5       60.24       56.96     21.16 o 
  16   5   5        2.19       22.37     20.78 o 
 -17   6   5       33.22       31.19     24.18 o 
 -16   6   5      138.83      139.43     18.06 o 
 -15   6   5        3.94        5.48     11.31 o 
 -14   6   5        9.39       -5.87     11.01 o 
 -13   6   5        1.13       -0.77     10.46 o 
 -12   6   5       92.69       87.07     12.57 o 
 -11   6   5       62.47       76.70     11.46 o 
 -10   6   5      222.65      229.75     15.27 o 
  -9   6   5       16.43       11.98      5.48 o 
  -8   6   5      659.38      648.67     16.39 o 
  -7   6   5       12.92       16.94      4.20 o 
  -6   6   5       74.06       70.59      5.32 o 
  -5   6   5       98.45      110.87      6.42 o 
  -4   6   5      441.82      502.01     10.89 o 
  -3   6   5      205.78      206.24      7.05 o 
  -2   6   5      101.39      142.36      5.79 o 
  -1   6   5      536.84      551.30     10.51 o 
   0   6   5     1193.52     1345.01     16.67 o 
   1   6   5     1663.02     1709.31     24.82 o 
   2   6   5      297.41      298.22      9.00 o 
   3   6   5       53.41       62.91      6.68 o 
   4   6   5      198.34      224.15     11.05 o 
   5   6   5      742.65      710.26     19.03 o 
   6   6   5      118.27      122.86     16.30 o 
   7   6   5        0.04        5.50      5.20 o 
   8   6   5      768.97      757.70     18.62 o 
   9   6   5      533.90      557.70     21.99 o 
  10   6   5       94.37      101.72      9.75 o 
  11   6   5        8.58       -2.69      6.89 o 
  12   6   5        9.56       18.88      9.58 o 
  13   6   5      140.39      129.49     22.86 o 
  14   6   5        1.02       -4.54     18.04 o 
  15   6   5        8.15       26.18     20.54 o 
  16   6   5       38.57       29.38     22.01 o 
 -17   7   5        2.44      -23.09     23.09 o 
 -16   7   5        3.31       -9.68     20.49 o 
 -15   7   5       58.11       40.85     16.64 o 
 -14   7   5        6.63       12.15     11.88 o 
 -13   7   5       15.00       -9.35     10.43 o 
 -12   7   5        1.81       -7.82      9.48 o 
 -11   7   5       65.08       89.52     12.32 o 
 -10   7   5      175.32      205.83     15.09 o 
  -9   7   5      116.48      101.63     20.87 o 
  -8   7   5      226.46      217.85     13.79 o 
  -7   7   5       97.11      105.99      6.63 o 
  -6   7   5      218.09      241.71      8.70 o 
  -5   7   5        7.53        8.86      5.90 o 
  -4   7   5       77.24       69.34      8.78 o 
  -3   7   5        2.48       -0.56      4.33 o 
  -2   7   5      693.07      716.92     21.00 o 
  -1   7   5       66.89       64.74      4.31 o 
   0   7   5      313.64      272.81      7.15 o 
   1   7   5     1479.29     1542.43     18.78 o 
   2   7   5        0.02       -0.65      3.65 o 
   3   7   5       11.86        0.97      3.31 o 
   4   7   5       13.97       18.60      6.04 o 
   5   7   5       36.30       23.44      6.34 o 
   6   7   5       68.78       82.59      9.50 o 
   7   7   5       42.13       30.05      6.28 o 
   8   7   5       51.14       38.82     10.43 o 
   9   7   5      749.78      811.51     20.87 o 
  10   7   5       45.90       28.98      7.84 o 
  11   7   5        1.67        4.40      6.84 o 
  12   7   5        1.76        8.66      9.59 o 
  13   7   5       14.55        2.54     17.99 o 
  14   7   5       40.64       38.67     19.46 o 
  15   7   5        0.11        1.40     20.35 o 
 -16   8   5        5.11      -22.29     22.29 o 
 -15   8   5        4.84       -5.10     11.09 o 
 -14   8   5       25.56       -1.86     11.71 o 
 -13   8   5       44.62       56.02     13.79 o 
 -12   8   5        4.11       -4.51      9.75 o 
 -11   8   5      152.33      104.83     23.15 o 
 -10   8   5        2.72       21.01      9.32 o 
  -9   8   5        3.64        5.67      8.37 o 
  -8   8   5       15.61       16.02     12.36 o 
  -7   8   5      212.26      232.57     13.72 o 
  -6   8   5      343.70      343.69     15.03 o 
  -5   8   5      296.57      328.73      9.91 o 
  -4   8   5      318.98      330.95     11.46 o 
  -3   8   5      120.59      126.87      6.68 o 
  -2   8   5      190.95      240.84      7.51 o 
  -1   8   5      503.83      498.45     10.06 o 
   0   8   5      396.64      371.15      9.04 o 
   1   8   5       12.91        9.71      3.98 o 
   2   8   5       38.12       32.69      6.82 o 
   3   8   5      464.60      459.92     12.69 o 
   4   8   5       43.78       58.69      7.86 o 
   5   8   5        2.69       -6.62      8.48 o 
   6   8   5       19.57        1.83      6.38 o 
   7   8   5      280.92      269.71     14.89 o 
   8   8   5      233.58      231.02     12.41 o 
   9   8   5       11.17       13.44      7.47 o 
  10   8   5        0.01       -5.67      5.67 o 
  11   8   5       11.09       18.43      7.84 o 
  12   8   5        8.45        4.02     16.11 o 
  13   8   5       14.80      -11.75     18.28 o 
  14   8   5       17.43       27.74     18.82 o 
  15   8   5        0.39      -20.02     20.02 o 
 -15   9   5        1.04       14.67     18.84 o 
 -14   9   5        1.98      -12.32     12.32 o 
 -13   9   5      117.14      147.58     38.20 o 
 -12   9   5       74.68       77.71     22.05 o 
 -11   9   5      326.57      311.49     19.76 o 
 -10   9   5      241.05      205.33     16.59 o 
  -9   9   5       24.53       13.89      9.82 o 
  -8   9   5        0.40        0.90      8.09 o 
  -7   9   5      648.13      633.13     25.25 o 
  -6   9   5       78.65       74.18     10.27 o 
  -5   9   5       87.52       93.72     10.20 o 
  -4   9   5       19.76       23.33      4.77 o 
  -3   9   5      164.14      128.50     15.40 o 
  -2   9   5        1.85       -3.29      3.29 o 
  -1   9   5       60.68       64.44      5.88 o 
   0   9   5      338.35      336.92     11.12 o 
   1   9   5      748.27      707.40     15.79 o 
   2   9   5      417.76      413.26     12.45 o 
   3   9   5       79.37       76.66      6.89 o 
   4   9   5       37.49       27.51      5.45 o 
   5   9   5      294.14      285.91     14.51 o 
   6   9   5       95.77       92.81     15.87 o 
   7   9   5       94.11      101.84     18.74 o 
   8   9   5       93.59       88.24     11.61 o 
   9   9   5        2.12        5.66      7.05 o 
  10   9   5       13.85        3.04      5.43 o 
  11   9   5       81.26       77.54     14.23 o 
  12   9   5        0.33       29.41     17.74 o 
  13   9   5        0.00       -1.47     17.01 o 
  14   9   5       10.17       20.58     21.69 o 
 -15  10   5        6.41      -18.23     20.68 o 
 -14  10   5        5.77       -6.07     13.69 o 
 -13  10   5        5.56        1.55     12.20 o 
 -12  10   5      147.94      247.23     20.11 o 
 -11  10   5        3.66       -7.60     11.72 o 
 -10  10   5      284.47      260.72     18.97 o 
  -9  10   5      103.58       87.19     22.29 o 
  -8  10   5        0.03        9.13     12.49 o 
  -7  10   5      132.40      122.34     12.88 o 
  -6  10   5       38.63        5.69      8.48 o 
  -5  10   5      370.91      388.91     16.95 o 
  -4  10   5      653.26      697.93     20.60 o 
  -3  10   5     1226.51     1264.07     23.42 o 
  -2  10   5      429.24      484.79     13.33 o 
  -1  10   5      221.46      223.69      9.82 o 
   0  10   5       95.41      103.24      8.59 o 
   1  10   5      584.76      560.06     15.50 o 
   2  10   5       38.40       33.22      6.08 o 
   3  10   5        0.16       -4.25      4.57 o 
   4  10   5      155.32      153.89      9.56 o 
   5  10   5        6.19       -5.51      5.51 o 
   6  10   5       19.95       35.48     15.15 o 
   7  10   5       36.04       50.13     10.11 o 
   8  10   5       13.79       -7.77      7.77 o 
   9  10   5        9.83        1.65      2.99 o 
  10  10   5        0.01       -7.60      7.60 o 
  11  10   5        8.33       -0.62     14.32 o 
  12  10   5       79.89      141.04     23.28 o 
  13  10   5        8.15       50.09     19.36 o 
 -14  11   5        6.48      -31.84     34.22 o 
 -13  11   5       21.22        2.83     13.54 o 
 -12  11   5        5.64      -24.39     24.53 o 
 -11  11   5      164.61      139.33     16.81 o 
 -10  11   5       84.76       89.38     17.00 o 
  -9  11   5       92.98      112.22     14.52 o 
  -8  11   5       56.36       46.31     11.73 o 
  -7  11   5       90.81      115.87     19.31 o 
  -6  11   5      323.17      279.95     25.03 o 
  -5  11   5       23.46       40.14     14.54 o 
  -4  11   5      686.27      723.83     29.25 o 
  -3  11   5      163.78      185.95     14.02 o 
  -2  11   5     1187.52     1231.46     31.47 o 
  -1  11   5      112.43      125.86      8.74 o 
   0  11   5        1.95        0.39      5.45 o 
   1  11   5        0.01       -5.83      5.83 o 
   2  11   5       15.06       13.83      8.88 o 
   3  11   5      283.58      241.54     11.31 o 
   4  11   5        8.53        7.64      5.84 o 
   5  11   5       90.91       99.23      8.94 o 
   6  11   5        2.81       -5.43      5.43 o 
   7  11   5        0.91        8.53      8.00 o 
   8  11   5      139.90      158.58     16.19 o 
   9  11   5        1.43        7.75      5.02 o 
  10  11   5        1.37        4.16      8.22 o 
  11  11   5       24.58       98.37     20.40 o 
  12  11   5       26.44       62.44     20.82 o 
  13  11   5       82.57       82.81     22.10 o 
 -13  12   5       18.15       13.29     14.93 o 
 -12  12   5       16.16       12.83     15.06 o 
 -11  12   5       17.56       42.64     14.69 o 
 -10  12   5        3.42      -15.63     15.63 o 
  -9  12   5       64.44      111.59     22.95 o 
  -8  12   5        2.88       -8.64      8.64 o 
  -7  12   5        0.33        2.60     13.69 o 
  -6  12   5        6.89       -1.40     13.17 o 
  -5  12   5        0.59       -8.48      8.48 o 
  -4  12   5      387.57      375.14     19.72 o 
  -3  12   5       74.61      115.65     12.61 o 
  -2  12   5       31.86       30.51      9.66 o 
  -1  12   5       11.59       -6.24      8.50 o 
   0  12   5      888.96      938.39     28.26 o 
   1  12   5        8.75       12.49      8.33 o 
   2  12   5        0.86       -3.29      7.50 o 
   3  12   5       70.46       63.82     11.18 o 
   4  12   5      155.15      178.45     12.60 o 
   5  12   5        2.74       15.18      6.56 o 
   6  12   5        0.15        5.73      6.72 o 
   7  12   5        8.23       24.75      7.86 o 
   8  12   5        4.04       26.03     12.59 o 
   9  12   5       17.01       25.40     14.65 o 
  10  12   5        1.22       16.74     11.29 o 
  11  12   5        6.03       12.89     16.24 o 
 -12  13   5        4.06       31.85     24.70 o 
 -11  13   5       15.41        5.81     20.31 o 
 -10  13   5        2.81        5.08     18.51 o 
  -9  13   5       19.82       15.36     19.46 o 
  -8  13   5        4.05       10.35     17.71 o 
  -7  13   5       10.79       29.25     16.86 o 
  -6  13   5       55.74       97.58     14.53 o 
  -5  13   5        6.27       -3.38      8.93 o 
  -4  13   5       63.05       47.32     11.11 o 
  -3  13   5      109.15      116.82     18.20 o 
  -2  13   5      336.33      408.98     20.74 o 
  -1  13   5       64.14       35.17      9.81 o 
   0  13   5       39.74       38.29     10.56 o 
   1  13   5      180.78      185.47     15.43 o 
   2  13   5       29.86       10.57     14.98 o 
   3  13   5       24.42       36.62     11.05 o 
   4  13   5       64.81       66.40      8.48 o 
   5  13   5        0.68        2.55      8.79 o 
   6  13   5       49.62       29.04     10.44 o 
   7  13   5       33.08       29.19     12.38 o 
   8  13   5      131.49      136.12     18.51 o 
   9  13   5       12.26       -2.84     10.02 o 
  10  13   5       11.86       40.72     13.86 o 
  11  13   5       18.26       32.19     19.55 o 
 -11  14   5       11.81       63.64     26.44 o 
 -10  14   5        5.31       -4.81     20.54 o 
  -9  14   5        0.25      -17.47     17.47 o 
  -8  14   5        4.07       14.30     13.84 o 
  -7  14   5       74.17      142.72     18.68 o 
  -6  14   5       23.24       15.33     14.50 o 
  -5  14   5       11.86        3.26     10.01 o 
  -4  14   5      218.84      252.48     19.03 o 
  -3  14   5       25.56       18.70     10.06 o 
  -2  14   5       27.37       38.64     11.19 o 
  -1  14   5       40.67       42.06     11.58 o 
   0  14   5        0.00       -1.85      8.58 o 
   1  14   5        9.53       24.24     10.55 o 
   2  14   5       75.78       94.58     15.46 o 
   3  14   5       29.92       39.29     10.93 o 
   4  14   5        0.76       17.89     10.08 o 
   5  14   5        0.86       11.73     10.14 o 
   6  14   5        2.24       -3.56      9.01 o 
   7  14   5       25.88       15.20     12.55 o 
   8  14   5        0.20        5.35     15.40 o 
  -9  15   5       29.19       21.48     20.67 o 
  -8  15   5        1.28       12.04     14.52 o 
  -7  15   5       51.45       51.55     16.77 o 
  -6  15   5       73.14       65.87     16.03 o 
  -5  15   5       12.31       29.14     12.94 o 
  -4  15   5        0.01       -9.86      9.86 o 
  -3  15   5        1.79        2.41     10.37 o 
  -2  15   5        1.28       -8.65      8.65 o 
  -1  15   5       16.42       17.18     10.93 o 
   0  15   5        6.14        2.80     11.70 o 
   1  15   5        3.43       -9.29      9.29 o 
   2  15   5       22.42       26.73     13.59 o 
   3  15   5       33.74       12.74     10.62 o 
   4  15   5        0.21       50.09     18.32 o 
   5  15   5      140.63       95.50     19.41 o 
   6  15   5        1.68       36.37     12.14 o 
   7  15   5        0.01       -9.39      9.39 o 
  -7  16   5       14.92       10.69     15.66 o 
  -6  16   5       13.08       15.34     15.20 o 
  -5  16   5        0.26       35.28     15.36 o 
  -4  16   5        0.00       -4.88     18.61 o 
  -3  16   5       10.56        5.81     17.28 o 
  -2  16   5        3.88       -4.18     10.83 o 
  -1  16   5       17.35       28.92     12.18 o 
   0  16   5       17.60       -1.97     10.47 o 
   1  16   5        5.02      -10.33     10.33 o 
   2  16   5       15.47        8.85     13.22 o 
   3  16   5        4.23      -15.44     15.44 o 
   4  16   5        6.74       30.12     18.18 o 
   5  16   5       26.33       20.30     17.52 o 
  -3  17   5        1.21       20.17     21.58 o 
  -2  17   5        6.66       21.84     20.21 o 
  -1  17   5       21.00       -1.40     18.27 o 
   0  17   5        4.11       38.80     21.53 o 
   1  17   5       86.12      191.33     28.76 o 
   2  17   5        0.70       30.19     19.60 o 
 -18   0   6       76.36      163.95     27.86 o 
 -17   0   6        0.38       -9.44     17.62 o 
 -16   0   6       91.11      154.90     19.37 o 
 -15   0   6        1.28       -9.64      9.64 o 
 -14   0   6       62.01       68.23     18.18 o 
 -13   0   6       52.11       49.42     10.15 o 
 -12   0   6       72.66       47.19      9.05 o 
 -11   0   6      362.63      346.26     15.32 o 
 -10   0   6        0.12        0.88      4.18 o 
  -9   0   6      665.67      640.93     17.45 o 
  -8   0   6       38.04       57.29      6.61 o 
  -7   0   6       48.77       42.67      5.53 o 
  -6   0   6      676.87      703.77     17.66 o 
  -5   0   6       29.33       44.97      6.09 o 
  -4   0   6     1307.45     1266.11     45.75 o 
  -3   0   6     1383.31     1312.49     22.81 o 
  -2   0   6    57603.80    55302.97    562.44 o 
  -1   0   6     6340.99     6088.82     81.85 o 
   0   0   6       28.33       59.31      4.67 o 
   1   0   6    21060.05    19601.70    251.58 o 
   2   0   6     6478.13     6326.77     86.48 o 
   3   0   6      117.81      134.83      7.79 o 
   4   0   6        0.22       -2.65      2.65 o 
   5   0   6     1909.25     1812.08     25.00 o 
   6   0   6        2.15        3.96      3.53 o 
   7   0   6       26.65       25.20      4.79 o 
   8   0   6        6.79        6.71      4.64 o 
   9   0   6      146.75      167.26      8.92 o 
  10   0   6       85.26      103.96      8.39 o 
  11   0   6       76.32       80.05      8.41 o 
  12   0   6      125.33      111.21     14.09 o 
  13   0   6        3.95      -16.24     16.24 o 
 -18   1   6       35.81       10.69     23.33 o 
 -17   1   6        9.69       17.75      9.18 o 
 -16   1   6        0.12       -3.70      6.97 o 
 -15   1   6        0.75       -5.73      5.73 o 
 -14   1   6       70.90       63.32      8.01 o 
 -13   1   6        6.04        2.41      8.03 o 
 -12   1   6       79.70       80.46      7.26 o 
 -11   1   6      102.36       70.49      6.25 o 
 -10   1   6       72.80       73.81      5.78 o 
  -9   1   6        0.18       -2.36      2.88 o 
  -8   1   6       96.26      110.23     19.16 o 
  -7   1   6        1.03        3.82      3.05 o 
  -6   1   6     2940.44     2926.51     31.24 o 
  -5   1   6     2047.89     1949.99     22.02 o 
  -4   1   6      429.05      451.75      8.02 o 
  -3   1   6     1904.85     1816.35     19.21 o 
  -2   1   6    11348.95    11355.03     88.89 o 
  -1   1   6      117.62      125.68      5.14 o 
   0   1   6     1930.96     1975.90     21.75 o 
   1   1   6      110.66       88.13      4.21 o 
   2   1   6     2602.88     2548.89     23.98 o 
   3   1   6     1145.99     1211.54     12.11 o 
   4   1   6        0.55        9.38      2.14 o 
   5   1   6      854.48      876.38     14.70 o 
   6   1   6      100.02       94.08      4.13 o 
   7   1   6      159.26      145.15      5.37 o 
   8   1   6      893.18      973.16     13.17 o 
   9   1   6      424.39      416.30     12.29 o 
  10   1   6       60.79       56.45      5.10 o 
  11   1   6        2.01       -3.97      3.97 o 
  12   1   6      201.43      208.31     17.64 o 
  13   1   6       24.63       -0.08     11.15 o 
  14   1   6      115.66       91.09     19.22 o 
 -18   2   6       39.64       80.54     26.63 o 
 -17   2   6        0.12      -10.54     10.54 o 
 -16   2   6        3.94        3.00      7.52 o 
 -15   2   6        3.50       20.78      7.24 o 
 -14   2   6        5.02       -5.39      5.39 o 
 -13   2   6      181.51      221.13     16.52 o 
 -12   2   6      139.25      143.32      8.82 o 
 -11   2   6       10.41        7.56      4.19 o 
 -10   2   6        0.85        3.26      3.58 o 
  -9   2   6        0.01       12.61      4.79 o 
  -8   2   6      105.89       95.40      5.71 o 
  -7   2   6      890.41      880.65     13.76 o 
  -6   2   6      469.81      516.91     12.73 o 
  -5   2   6       56.18       56.76      3.79 o 
  -4   2   6     1201.74     1257.12     17.69 o 
  -3   2   6       93.20       70.42      3.94 o 
  -2   2   6      879.17      922.30     11.80 o 
  -1   2   6       19.29       12.58      2.22 o 
   0   2   6      103.53       96.91      3.43 o 
   1   2   6     2787.56     2769.07     25.76 o 
   2   2   6      132.22      150.49      4.16 o 
   3   2   6     1992.32     2096.00     21.12 o 
   4   2   6     2740.81     2654.70     26.17 o 
   5   2   6      150.73      143.49      7.30 o 
   6   2   6     1461.26     1357.81     15.12 o 
   7   2   6      362.00      385.17      7.75 o 
   8   2   6      125.21      108.14      5.24 o 
   9   2   6        1.95        5.75      3.51 o 
  10   2   6      244.29      247.46      9.05 o 
  11   2   6       54.38       64.91      9.02 o 
  12   2   6        0.06        9.45      8.43 o 
  13   2   6        2.73       -5.10     10.76 o 
  14   2   6       15.20       35.80     16.72 o 
  15   2   6       80.28       83.21     20.07 o 
 -18   3   6       38.55       15.36     22.38 o 
 -17   3   6        7.19       16.63      8.49 o 
 -16   3   6        8.51        2.92      8.38 o 
 -15   3   6      144.81      143.16     12.13 o 
 -14   3   6        0.10        6.59      6.45 o 
 -13   3   6       45.00       21.10      6.22 o 
 -12   3   6     1081.70     1204.04     24.28 o 
 -11   3   6       25.09       24.87      9.02 o 
 -10   3   6        0.29       -4.06      4.06 o 
  -9   3   6      141.79      148.79      6.94 o 
  -8   3   6       31.53       46.47      4.47 o 
  -7   3   6       82.59       70.72      4.79 o 
  -6   3   6     1241.42     1302.20     19.54 o 
  -5   3   6       14.29        5.96      4.82 o 
  -4   3   6     4214.85     4201.85     47.35 o 
  -3   3   6      212.90      199.08      6.02 o 
  -2   3   6       16.60       35.41      3.23 o 
  -1   3   6      645.44      576.02     17.37 o 
   0   3   6      201.27      172.89     10.01 o 
   1   3   6      881.70      880.22     11.93 o 
   2   3   6      135.46      119.24      5.69 o 
   3   3   6     1404.57     1342.15     15.23 o 
   4   3   6     2664.64     2784.10     27.49 o 
   5   3   6      313.91      299.73      6.86 o 
   6   3   6      486.64      462.70      9.48 o 
   7   3   6      306.43      305.68      7.85 o 
   8   3   6       14.72       33.78      5.32 o 
   9   3   6      595.82      609.38     14.53 o 
  10   3   6       12.08        6.79      6.08 o 
  11   3   6       12.50       -2.78      3.20 o 
  12   3   6       53.16       52.16     10.07 o 
  13   3   6       11.09       -4.94     13.27 o 
  14   3   6        8.95       54.36     18.70 o 
  15   3   6       16.39       17.16     18.42 o 
  16   3   6       18.16        7.68     18.61 o 
 -18   4   6        0.95      -21.53     21.53 o 
 -17   4   6        0.03       -9.82     20.92 o 
 -16   4   6        2.64       -4.58     10.14 o 
 -15   4   6       16.71       16.42     11.86 o 
 -14   4   6       55.83      102.42     14.16 o 
 -13   4   6      261.37      229.20     16.57 o 
 -12   4   6       32.84        6.54      5.98 o 
 -11   4   6      530.21      504.62     14.55 o 
 -10   4   6       43.92       53.89      6.68 o 
  -9   4   6        0.00       -0.62      5.82 o 
  -8   4   6       45.66       37.21      4.84 o 
  -7   4   6       21.56       21.71      4.11 o 
  -6   4   6      204.55      209.57     14.35 o 
  -5   4   6     1352.95     1506.79     21.46 o 
  -4   4   6     1562.15     1520.42     20.99 o 
  -3   4   6      709.91      761.73     12.65 o 
  -2   4   6     4359.96     4458.97     49.34 o 
  -1   4   6      323.23      360.26     11.03 o 
   0   4   6        6.40       15.39      2.47 o 
   1   4   6     2438.43     2509.61     25.68 o 
   2   4   6      403.13      429.60     15.47 o 
   3   4   6     1281.58     1463.01     19.40 o 
   4   4   6     2132.12     2188.21     22.92 o 
   5   4   6     1105.44     1165.22     14.82 o 
   6   4   6      935.63      973.11     16.92 o 
   7   4   6     1106.02     1065.34     18.70 o 
   8   4   6      208.30      185.00      8.87 o 
   9   4   6     1925.07     2009.40     39.89 o 
  10   4   6      178.94      169.06     11.04 o 
  11   4   6       52.64       27.04     11.01 o 
  12   4   6       25.56       14.32     10.26 o 
  13   4   6       87.48       75.46     19.64 o 
  14   4   6        8.34        4.61     17.61 o 
  15   4   6       16.57       25.51     17.33 o 
  16   4   6        0.79      -17.23     19.83 o 
 -17   5   6        9.67       10.08     22.71 o 
 -16   5   6       26.25        2.70     10.91 o 
 -15   5   6       11.21        5.81     11.88 o 
 -14   5   6        1.40        7.88     11.32 o 
 -13   5   6        0.00      -13.61     13.61 o 
 -12   5   6      117.02      104.56     14.40 o 
 -11   5   6      343.06      344.13     12.47 o 
 -10   5   6        0.48       -6.88      6.88 o 
  -9   5   6     1040.30      923.97     18.85 o 
  -8   5   6       54.62       84.04      9.65 o 
  -7   5   6        3.28        3.79      3.54 o 
  -6   5   6      178.40      190.14      7.39 o 
  -5   5   6      149.25      128.25      6.05 o 
  -4   5   6       45.37       56.54      4.58 o 
  -3   5   6       26.71       23.33      4.11 o 
  -2   5   6      279.83      329.01      8.03 o 
  -1   5   6      710.35      746.50     10.97 o 
   0   5   6     1130.36     1219.57     17.38 o 
   1   5   6       21.55       31.03      2.86 o 
   2   5   6        6.28        5.30      3.41 o 
   3   5   6     2278.66     2331.37     65.41 o 
   4   5   6      784.19      794.86     18.80 o 
   5   5   6      220.47      220.43      9.28 o 
   6   5   6       66.17       71.74      8.75 o 
   7   5   6      108.41      121.75      8.55 o 
   8   5   6       71.34       69.46      7.41 o 
   9   5   6       80.69       97.55      9.51 o 
  10   5   6      508.82      573.48     19.97 o 
  11   5   6       26.64       11.54      4.02 o 
  12   5   6        3.09        3.34      7.13 o 
  13   5   6        9.13       31.25     17.80 o 
  14   5   6        4.11       47.48     19.46 o 
  15   5   6        0.04       51.76     21.53 o 
  16   5   6       10.80       47.42     22.52 o 
 -17   6   6       19.37      -12.02     22.67 o 
 -16   6   6        2.55      -13.29     17.35 o 
 -15   6   6      126.13      104.60     16.26 o 
 -14   6   6        0.41       22.58     12.17 o 
 -13   6   6      195.69      253.00     18.21 o 
 -12   6   6       29.97       56.47     11.79 o 
 -11   6   6        8.36        5.42     12.03 o 
 -10   6   6      159.32      163.23     13.81 o 
  -9   6   6      229.21      208.25      9.42 o 
  -8   6   6      117.45      139.29      7.68 o 
  -7   6   6        4.97       -0.04      4.53 o 
  -6   6   6       18.11       16.44      3.92 o 
  -5   6   6       53.06       57.13      5.46 o 
  -4   6   6      841.07      964.57     16.21 o 
  -3   6   6       79.22      107.06      5.63 o 
  -2   6   6     1018.70     1085.37     16.79 o 
  -1   6   6     1855.26     1690.05     20.23 o 
   0   6   6      166.81      139.95      6.96 o 
   1   6   6       85.95      105.02      4.27 o 
   2   6   6     2845.08     2939.00     37.22 o 
   3   6   6        2.55       -2.24      4.30 o 
   4   6   6       30.54       16.91      5.68 o 
   5   6   6      227.33      227.17     11.80 o 
   6   6   6      206.84      220.31     19.22 o 
   7   6   6      183.28      151.83     22.91 o 
   8   6   6      523.00      534.34     16.39 o 
   9   6   6       62.96       56.90      8.57 o 
  10   6   6       34.92       60.81      8.91 o 
  11   6   6        2.52       -3.75      4.39 o 
  12   6   6        2.45        7.17     15.83 o 
  13   6   6       51.69       94.03     20.97 o 
  14   6   6        1.41        4.27     17.14 o 
  15   6   6        0.71        8.88     18.51 o 
 -17   7   6        8.14       23.04     23.80 o 
 -16   7   6        1.79        0.12     14.88 o 
 -15   7   6       15.08      -12.06     12.06 o 
 -14   7   6      119.74       96.55     18.04 o 
 -13   7   6      250.32      283.92     19.36 o 
 -12   7   6       53.63       66.19     12.39 o 
 -11   7   6      742.90      738.50     26.11 o 
 -10   7   6       33.08       34.00      9.86 o 
  -9   7   6       16.25       24.24      8.51 o 
  -8   7   6      248.72      271.89     10.10 o 
  -7   7   6       31.43       38.92      7.33 o 
  -6   7   6      279.51      295.87      9.42 o 
  -5   7   6       40.43       36.50      4.87 o 
  -4   7   6      195.56      223.57      8.00 o 
  -3   7   6      294.98      290.99     10.37 o 
  -2   7   6      141.28      136.06      8.06 o 
  -1   7   6      810.13      840.68     13.04 o 
   0   7   6       38.09       31.31      3.54 o 
   1   7   6     1202.46     1401.80     21.22 o 
   2   7   6       19.96       22.09      4.19 o 
   3   7   6      168.62      168.97      7.92 o 
   4   7   6        0.30       -0.85      5.20 o 
   5   7   6      709.71      693.46     23.04 o 
   6   7   6       45.79       36.69      7.60 o 
   7   7   6      478.98      498.75     26.49 o 
   8   7   6     1460.15     1470.66     28.33 o 
   9   7   6     1143.25     1131.95     25.20 o 
  10   7   6        4.83        4.93      7.49 o 
  11   7   6       11.45       15.03      7.19 o 
  12   7   6        1.15        3.99     10.15 o 
  13   7   6       36.88       59.77     21.25 o 
  14   7   6       39.98       60.90     22.01 o 
  15   7   6        8.37       25.91     21.67 o 
 -16   8   6       22.13       34.41     16.29 o 
 -15   8   6        7.11       17.90     13.80 o 
 -14   8   6      109.82      164.97     18.16 o 
 -13   8   6       30.34       35.83     14.31 o 
 -12   8   6      138.79      167.65     35.67 o 
 -11   8   6       36.91       27.41     12.19 o 
 -10   8   6       86.75       62.78     11.47 o 
  -9   8   6       91.12      136.89     14.27 o 
  -8   8   6       24.22       11.44      8.54 o 
  -7   8   6        1.65        1.94      7.22 o 
  -6   8   6      507.57      537.28     19.24 o 
  -5   8   6      144.00      140.19      7.45 o 
  -4   8   6      101.29       96.48      6.40 o 
  -3   8   6      533.63      589.10     12.84 o 
  -2   8   6      466.53      503.33     10.71 o 
  -1   8   6      579.13      558.70     10.74 o 
   0   8   6      160.05      181.04      8.29 o 
   1   8   6      149.32      150.26      7.90 o 
   2   8   6      782.62      737.36     31.61 o 
   3   8   6      494.25      484.81     12.84 o 
   4   8   6       73.51       61.44      6.59 o 
   5   8   6      102.37      143.29     11.02 o 
   6   8   6       25.95       19.80     12.18 o 
   7   8   6     2549.42     2586.47     40.74 o 
   8   8   6      542.68      577.22     24.93 o 
   9   8   6      314.01      254.47     25.64 o 
  10   8   6       58.45      101.09     10.65 o 
  11   8   6        0.27       -2.08      6.79 o 
  12   8   6        1.45        2.86     16.53 o 
  13   8   6        0.30       62.56     20.23 o 
  14   8   6        4.51       24.60     19.84 o 
 -15   9   6        0.20       -4.24     12.03 o 
 -14   9   6        2.12        2.10     12.23 o 
 -13   9   6       23.12       -0.83     14.80 o 
 -12   9   6      101.48       80.59     15.52 o 
 -11   9   6        3.54       16.07     15.13 o 
 -10   9   6      225.98      233.51     17.02 o 
  -9   9   6       21.04        7.90      9.70 o 
  -8   9   6       17.55        2.84     11.10 o 
  -7   9   6      732.55      757.44     53.03 o 
  -6   9   6      291.20      281.98     23.00 o 
  -5   9   6      225.80      259.22     22.90 o 
  -4   9   6       26.70       52.17      5.74 o 
  -3   9   6      517.55      522.79     11.52 o 
  -2   9   6      112.73      119.06      6.27 o 
  -1   9   6      170.69      167.31      8.45 o 
   0   9   6       38.24       38.16      5.64 o 
   1   9   6       36.82       35.62      5.44 o 
   2   9   6      197.68      172.39      8.99 o 
   3   9   6       64.72       61.22      6.56 o 
   4   9   6      952.74      957.10     19.59 o 
   5   9   6        7.47        0.05      4.50 o 
   6   9   6      948.69      932.59     25.28 o 
   7   9   6        6.22       11.58      8.93 o 
   8   9   6      376.83      328.82     14.88 o 
   9   9   6       32.61       28.34      9.49 o 
  10   9   6        1.19       16.64      8.68 o 
  11   9   6        0.71       -4.29     10.03 o 
  12   9   6        1.67       18.09     16.36 o 
  13   9   6        9.59        6.34     17.70 o 
  14   9   6        1.42        1.34     21.72 o 
 -15  10   6        4.80      -21.53     21.53 o 
 -14  10   6        7.47      -12.44     13.24 o 
 -13  10   6        2.94      -10.44     12.42 o 
 -12  10   6        0.13      -11.93     12.49 o 
 -11  10   6        2.91       16.00     11.55 o 
 -10  10   6        0.84        0.00     12.15 o 
  -9  10   6       61.43       50.15     11.50 o 
  -8  10   6        1.27        5.65      9.65 o 
  -7  10   6      364.62      417.19     29.46 o 
  -6  10   6      826.09      885.80     34.06 o 
  -5  10   6      129.82      128.92     11.75 o 
  -4  10   6        5.48       11.09      7.98 o 
  -3  10   6       64.27       64.16      5.72 o 
  -2  10   6      151.17      159.38      8.65 o 
  -1  10   6      406.86      445.01     13.13 o 
   0  10   6      122.38      104.89      7.68 o 
   1  10   6        2.55       -4.07      4.07 o 
   2  10   6      162.32      170.09     12.59 o 
   3  10   6     1654.55     1563.32     30.28 o 
   4  10   6      113.68      112.83     12.96 o 
   5  10   6      185.85      191.74     10.49 o 
   6  10   6       13.12       31.83      6.52 o 
   7  10   6       22.22       36.22      9.85 o 
   8  10   6       35.60       15.33      8.80 o 
   9  10   6       51.74       62.84      9.75 o 
  10  10   6        0.05        2.09      4.44 o 
  11  10   6       14.41       29.52     12.44 o 
  12  10   6        0.14        5.61     15.16 o 
  13  10   6       13.17        0.53     20.40 o 
 -14  11   6       68.52      100.74     18.90 o 
 -13  11   6       36.69       28.85     14.43 o 
 -12  11   6       13.70        8.16     16.27 o 
 -11  11   6        0.74       36.71     14.01 o 
 -10  11   6        0.13       -2.72     10.97 o 
  -9  11   6        6.80      -10.47     10.47 o 
  -8  11   6       27.71       22.53     10.60 o 
  -7  11   6       11.09       21.44     14.50 o 
  -6  11   6       31.83       43.34     13.69 o 
  -5  11   6      333.90      395.75     27.81 o 
  -4  11   6      101.83       91.32     12.01 o 
  -3  11   6        4.59       12.53      7.90 o 
  -2  11   6       77.02       81.22     11.03 o 
  -1  11   6      525.49      479.13     14.41 o 
   0  11   6      200.61      188.78     11.10 o 
   1  11   6      218.74      207.92     10.58 o 
   2  11   6      302.13      280.43     11.83 o 
   3  11   6       67.77       58.62      7.17 o 
   4  11   6        7.62        4.07      5.60 o 
   5  11   6        0.89       -5.16      5.68 o 
   6  11   6      163.79      142.47     10.37 o 
   7  11   6       18.49       14.18      6.60 o 
   8  11   6       30.68        4.27     12.97 o 
   9  11   6       16.97       13.02      9.51 o 
  10  11   6        7.34       -8.30      9.99 o 
  11  11   6        1.15        0.78     14.91 o 
  12  11   6       30.69        4.74     15.68 o 
 -13  12   6       35.54      -18.42     18.42 o 
 -12  12   6       58.60       42.48     34.93 o 
 -11  12   6        5.40      -10.75     17.38 o 
 -10  12   6        0.05       17.63     19.08 o 
  -9  12   6       32.12       88.49     22.62 o 
  -8  12   6       45.03       43.94     19.36 o 
  -7  12   6       28.59       24.44     15.96 o 
  -6  12   6       17.25       29.72     15.35 o 
  -5  12   6       28.92       29.60      9.79 o 
  -4  12   6       82.75       75.62     11.97 o 
  -3  12   6       33.55       36.69      9.76 o 
  -2  12   6       28.75       38.52      9.69 o 
  -1  12   6      479.59      451.39     20.26 o 
   0  12   6      100.33       88.95     12.11 o 
   1  12   6      113.62      168.56     14.24 o 
   2  12   6      262.45      210.27     15.34 o 
   3  12   6       25.61        7.31      7.09 o 
   4  12   6      114.72      139.03     10.28 o 
   5  12   6      163.02      157.72     11.07 o 
   6  12   6        3.00       -0.69      6.61 o 
   7  12   6       50.28       52.82      9.05 o 
   8  12   6        0.58        0.93      8.14 o 
   9  12   6       73.17      104.88     12.00 o 
  10  12   6        0.00       30.13     12.30 o 
  11  12   6       33.50       82.94     20.02 o 
 -12  13   6       10.43        5.81     24.41 o 
 -11  13   6        0.46      -11.55     19.08 o 
 -10  13   6        0.41      -19.79     19.79 o 
  -9  13   6       71.58        6.28     18.89 o 
  -8  13   6       12.32       29.65     18.56 o 
  -7  13   6       47.71       54.03     18.51 o 
  -6  13   6        2.96       11.63      9.68 o 
  -5  13   6        0.27       -8.66      8.66 o 
  -4  13   6      108.11       93.07     12.94 o 
  -3  13   6        5.01        2.17     10.02 o 
  -2  13   6       47.10       23.79      9.54 o 
  -1  13   6       20.31       26.51      9.25 o 
   0  13   6      238.48      190.68     15.64 o 
   1  13   6       11.54       24.47      8.97 o 
   2  13   6      316.08      272.84     21.26 o 
   3  13   6      195.51      245.70     16.74 o 
   4  13   6       13.90       25.63      7.37 o 
   5  13   6      108.02      107.87     12.82 o 
   6  13   6        4.43        4.29      7.65 o 
   7  13   6       20.35       37.41     10.61 o 
   8  13   6       49.50       21.50     15.06 o 
   9  13   6        3.48       36.52     15.62 o 
  10  13   6       49.92       36.17     13.38 o 
 -11  14   6       30.39      121.88     29.89 o 
 -10  14   6       15.12        9.82     22.86 o 
  -9  14   6        1.10      -17.24     17.24 o 
  -8  14   6       48.58       32.62     14.15 o 
  -7  14   6        2.94       19.53     12.37 o 
  -6  14   6       19.58       11.24     11.62 o 
  -5  14   6       19.20       17.30     10.44 o 
  -4  14   6       71.72       69.86     13.10 o 
  -3  14   6       78.24      113.31     14.14 o 
  -2  14   6      110.74      125.66     24.66 o 
  -1  14   6        7.61       25.13     10.03 o 
   0  14   6       72.95       36.84     22.56 o 
   1  14   6      147.02      117.90     16.29 o 
   2  14   6       36.24       40.77     10.66 o 
   3  14   6       21.79       19.18     10.12 o 
   4  14   6       32.45       13.96     10.05 o 
   5  14   6       43.13       48.94     11.85 o 
   6  14   6       85.22       56.83     17.99 o 
   7  14   6       20.63        2.00     12.70 o 
   8  14   6        7.59        0.00      0.57 o 
   9  14   6       41.88       39.74     49.96 o 
  -9  15   6       54.33       54.70     16.90 o 
  -8  15   6        2.46       -2.79     14.68 o 
  -7  15   6       40.61       58.70     23.99 o 
  -6  15   6        1.18        5.81     18.94 o 
  -5  15   6        0.59      -10.33     10.33 o 
  -4  15   6        0.79       -7.63     10.51 o 
  -3  15   6        6.26       28.55     12.10 o 
  -2  15   6      124.05      105.65     14.99 o 
  -1  15   6        8.08        4.66      9.91 o 
   0  15   6        6.55        6.45     10.45 o 
   1  15   6       41.43       15.04     11.61 o 
   2  15   6        4.50       -3.76      9.05 o 
   3  15   6        0.44        8.99     10.63 o 
   4  15   6        6.10       12.76     16.01 o 
   5  15   6        1.10        2.94     16.67 o 
   6  15   6       45.81       22.84     15.54 o 
   7  15   6        5.28        1.40     13.32 o 
  -7  16   6       19.83       11.42     15.94 o 
  -6  16   6       22.48       19.77     20.07 o 
  -5  16   6        0.75      -19.31     19.31 o 
  -4  16   6        1.23       12.69     19.46 o 
  -3  16   6       67.11       63.19     13.88 o 
  -2  16   6        5.59        4.95     11.63 o 
  -1  16   6       60.32       77.65     14.80 o 
   0  16   6        7.19      -15.16     15.16 o 
   1  16   6        8.71        2.07     17.24 o 
   2  16   6        3.71      -15.63     15.63 o 
   3  16   6       29.67       40.74     18.94 o 
   4  16   6        0.72      -16.86     16.86 o 
   5  16   6       20.48       -7.28     17.80 o 
  -2  17   6       29.51       34.39     20.82 o 
  -1  17   6        0.63      -15.25     15.25 o 
   0  17   6        0.03        6.01     19.03 o 
 -18   1   7        7.67      -15.89     20.68 o 
 -17   1   7        4.34        0.02      8.08 o 
 -16   1   7       12.47        2.40      7.11 o 
 -15   1   7        9.93       12.25      7.65 o 
 -14   1   7       55.47       40.85      7.50 o 
 -13   1   7      315.38      318.68     12.46 o 
 -12   1   7       26.03       23.55      6.32 o 
 -11   1   7      171.69      178.17      8.55 o 
 -10   1   7       14.94       -2.97      3.39 o 
  -9   1   7        1.93        3.15      3.36 o 
  -8   1   7      199.43      222.00      7.41 o 
  -7   1   7      179.11      186.86      6.40 o 
  -6   1   7     1478.33     1504.67     18.95 o 
  -5   1   7      520.93      452.86      8.54 o 
  -4   1   7      495.30      545.95      7.69 o 
  -3   1   7     2292.28     2176.99     18.59 o 
  -2   1   7      889.69      825.27     10.29 o 
  -1   1   7      322.97      326.40      6.79 o 
   0   1   7     5521.93     5377.32     52.60 o 
   1   1   7      149.83      169.50      7.07 o 
   2   1   7     3934.64     3921.92     35.29 o 
   3   1   7     1851.67     1792.28     18.78 o 
   4   1   7      257.46      250.18      5.58 o 
   5   1   7      392.70      368.54      9.41 o 
   6   1   7      175.28      190.98      5.34 o 
   7   1   7        0.30       -2.69      2.69 o 
   8   1   7        0.29        6.10      3.87 o 
   9   1   7      110.32      115.03      7.47 o 
  10   1   7        8.92        3.85      4.16 o 
  11   1   7       58.78       52.63      6.98 o 
  12   1   7        0.56       -2.24      8.37 o 
  13   1   7      112.94      108.06     12.20 o 
 -18   2   7       16.10        0.93     21.16 o 
 -17   2   7        8.36        2.18      9.07 o 
 -16   2   7        0.68       -7.04      7.04 o 
 -15   2   7        0.02       -0.92      6.95 o 
 -14   2   7       28.67       32.42      7.42 o 
 -13   2   7      138.49      170.18     19.82 o 
 -12   2   7      135.93      148.15      8.52 o 
 -11   2   7      121.58      130.19     13.02 o 
 -10   2   7       34.80       25.22      6.00 o 
  -9   2   7       37.32       26.60      3.76 o 
  -8   2   7      381.07      375.13      9.38 o 
  -7   2   7     1597.30     1802.61     22.45 o 
  -6   2   7      889.97      827.77     12.80 o 
  -5   2   7        2.29        5.14      2.72 o 
  -4   2   7      975.25      964.14     14.88 o 
  -3   2   7     4576.99     4673.74     45.28 o 
  -2   2   7     2646.35     2737.14     34.97 o 
  -1   2   7    11338.47    11257.34     89.25 o 
   0   2   7     2045.76     2073.77     20.43 o 
   1   2   7     1916.89     1874.53     18.99 o 
   2   2   7      460.45      428.14      7.60 o 
   3   2   7     3659.82     3675.19     37.20 o 
   4   2   7       87.62      108.07      4.41 o 
   5   2   7     1637.81     1673.48     19.06 o 
   6   2   7      512.05      513.01     10.04 o 
   7   2   7      443.70      438.58      8.29 o 
   8   2   7      116.95      145.12      6.34 o 
   9   2   7       32.71       11.52      3.71 o 
  10   2   7        5.72       20.35      6.81 o 
  11   2   7      111.19      105.18      8.73 o 
  12   2   7        8.78       11.23      9.09 o 
  13   2   7        0.21        7.78      9.44 o 
  14   2   7        7.08       -9.42     14.50 o 
  15   2   7        0.00      -16.24     16.24 o 
 -18   3   7        2.14      -22.17     22.95 o 
 -17   3   7       17.58       -1.33     11.25 o 
 -16   3   7        0.00        0.27      8.41 o 
 -15   3   7       17.46       -3.69      8.35 o 
 -14   3   7       54.54       76.42     11.84 o 
 -13   3   7      204.32      234.94     20.45 o 
 -12   3   7       21.62        7.01      5.67 o 
 -11   3   7      109.80      112.81      9.10 o 
 -10   3   7       87.20       70.85      6.18 o 
  -9   3   7       48.75       50.29      5.14 o 
  -8   3   7      668.14      591.48     14.29 o 
  -7   3   7      359.82      349.74      9.81 o 
  -6   3   7      309.42      274.56      8.29 o 
  -5   3   7     1309.91     1270.42     18.90 o 
  -4   3   7      639.33      597.24     11.27 o 
  -3   3   7     1298.06     1252.86     17.66 o 
  -2   3   7     8002.06     8233.94     86.41 o 
  -1   3   7       10.39       10.52      3.11 o 
   0   3   7     1746.07     1751.46     19.83 o 
   1   3   7       62.67       63.02      2.76 o 
   2   3   7     1743.22     1703.41     16.18 o 
   3   3   7      804.99      813.86     11.72 o 
   4   3   7       74.69       90.35      4.80 o 
   5   3   7     1489.91     1584.00     18.51 o 
   6   3   7       55.66       47.46      4.21 o 
   7   3   7       40.36       39.80      7.76 o 
   8   3   7      344.03      325.90     18.18 o 
   9   3   7       19.52       21.61      6.07 o 
  10   3   7      142.35      137.22      9.10 o 
  11   3   7      117.31      127.63      9.90 o 
  12   3   7       29.46       33.26     12.01 o 
  13   3   7       10.26        1.50     12.69 o 
  14   3   7        6.78       22.64     17.33 o 
  15   3   7        2.81      -17.38     17.38 o 
  16   3   7        5.26       -3.81     16.91 o 
 -18   4   7        0.58      -19.93     19.93 o 
 -17   4   7       35.72       30.24     13.82 o 
 -16   4   7       79.17      110.51     16.41 o 
 -15   4   7       28.03       -1.04     11.44 o 
 -14   4   7       14.56        2.35     10.42 o 
 -13   4   7        8.42        5.48      7.48 o 
 -12   4   7        0.76       -6.24      6.24 o 
 -11   4   7      786.90      769.24     17.95 o 
 -10   4   7      107.91      116.95      7.97 o 
  -9   4   7        4.13       14.76      4.87 o 
  -8   4   7       83.30      110.77      7.14 o 
  -7   4   7      305.23      329.01     18.67 o 
  -6   4   7       49.15       61.77      4.90 o 
  -5   4   7     4396.38     4649.51     53.14 o 
  -4   4   7      423.76      495.63     10.53 o 
  -3   4   7       22.09       11.58      3.86 o 
  -2   4   7        8.92       11.60      3.04 o 
  -1   4   7     9173.54     9093.69     95.02 o 
   0   4   7       89.24       75.07      3.83 o 
   1   4   7     2781.56     2897.87     28.37 o 
   2   4   7      265.59      256.36      7.67 o 
   3   4   7        0.26       -2.15      2.15 o 
   4   4   7       72.82       73.52      7.59 o 
   5   4   7     3025.43     2939.84     29.90 o 
   6   4   7       36.37       33.78      5.10 o 
   7   4   7      173.54      155.58      8.16 o 
   8   4   7       97.55      102.10      7.84 o 
   9   4   7     1013.17     1097.54     24.55 o 
  10   4   7       45.27       12.62      6.25 o 
  11   4   7       13.78       -0.06      3.70 o 
  12   4   7        4.64        5.17      9.23 o 
  13   4   7       22.04        7.41     15.21 o 
  14   4   7        5.64      -16.43     16.43 o 
  15   4   7        2.32       38.00     19.64 o 
  16   4   7        0.00      -17.09     17.09 o 
 -17   5   7       17.68       -9.93     13.43 o 
 -16   5   7        3.47       -0.34     12.48 o 
 -15   5   7       98.95       97.88     14.84 o 
 -14   5   7       73.17      122.93     15.85 o 
 -13   5   7       59.26       25.11     11.48 o 
 -12   5   7      118.86      130.90     24.43 o 
 -11   5   7      304.25      313.53     14.20 o 
 -10   5   7       93.59      106.22      7.94 o 
  -9   5   7      324.06      317.64     10.87 o 
  -8   5   7      124.16      107.37     10.63 o 
  -7   5   7        7.97       12.11      5.12 o 
  -6   5   7      327.54      362.99     10.82 o 
  -5   5   7      541.85      539.08     11.15 o 
  -4   5   7        8.98        7.73      3.32 o 
  -3   5   7      252.75      270.17      7.84 o 
  -2   5   7      735.08      803.00     13.71 o 
  -1   5   7       23.69       10.96      2.79 o 
   0   5   7      123.30      116.17      4.51 o 
   1   5   7      443.73      477.18      8.23 o 
   2   5   7     1938.60     1933.08     46.30 o 
   3   5   7      576.54      613.56     16.98 o 
   4   5   7     1557.38     1552.81     32.50 o 
   5   5   7      186.32      194.84      8.91 o 
   6   5   7       69.15       52.69      8.27 o 
   7   5   7      211.18      198.68     10.20 o 
   8   5   7      499.91      485.94     26.97 o 
   9   5   7      119.03      127.02     19.25 o 
  10   5   7      287.20      249.03     13.42 o 
  11   5   7      246.02      260.72     17.61 o 
  12   5   7        7.87        4.23      7.11 o 
  13   5   7       24.06       42.27     19.22 o 
  14   5   7       20.97       32.72     19.31 o 
  15   5   7      124.62      126.08     25.12 o 
 -17   6   7       11.09       -5.99     21.75 o 
 -16   6   7       59.34       76.81     16.70 o 
 -15   6   7        0.91       19.74     12.81 o 
 -14   6   7       14.12        1.10     16.77 o 
 -13   6   7      247.20      226.37     17.38 o 
 -12   6   7        4.69       -9.06      9.06 o 
 -11   6   7       72.36       60.26     14.19 o 
 -10   6   7       12.61        2.00      7.27 o 
  -9   6   7       29.87       23.70      5.51 o 
  -8   6   7       74.62       87.90      6.74 o 
  -7   6   7      770.37      753.09     17.39 o 
  -6   6   7      160.36      147.53      7.24 o 
  -5   6   7        0.00        0.24      3.27 o 
  -4   6   7      111.70      107.11      6.01 o 
  -3   6   7      160.88      129.10      5.25 o 
  -2   6   7     2524.56     2584.06     34.40 o 
  -1   6   7      605.87      584.26     10.07 o 
   0   6   7     2468.66     2576.27     27.83 o 
   1   6   7      753.41      796.64     20.69 o 
   2   6   7        0.77        0.36      6.49 o 
   3   6   7       51.56       50.15      4.86 o 
   4   6   7       69.22       57.80      7.22 o 
   5   6   7       23.88       22.06      5.47 o 
   6   6   7       28.70       19.03      5.67 o 
   7   6   7      253.24      239.24     13.02 o 
   8   6   7       18.31       24.06      7.32 o 
   9   6   7      962.69      988.64     23.02 o 
  10   6   7      603.71      646.66     51.78 o 
  11   6   7        0.44       -2.48      3.02 o 
  12   6   7        0.36       -7.79      8.23 o 
  13   6   7        0.28        0.23     15.90 o 
  14   6   7       48.16       13.22     18.84 o 
  15   6   7       21.18       61.97     22.10 o 
 -17   7   7        2.16       35.24     16.85 o 
 -16   7   7        1.34        6.77     14.79 o 
 -15   7   7        4.92      -11.79     11.79 o 
 -14   7   7        4.60      -10.14     10.14 o 
 -13   7   7        0.62       -9.13      9.13 o 
 -12   7   7       37.67       28.35     11.12 o 
 -11   7   7        0.03       -2.88      9.34 o 
 -10   7   7       32.61       26.10      9.30 o 
  -9   7   7       57.79       56.36      9.77 o 
  -8   7   7      109.37       94.32      7.27 o 
  -7   7   7       45.15       39.37      6.51 o 
  -6   7   7        8.82        7.57      4.19 o 
  -5   7   7       64.50       57.13      5.56 o 
  -4   7   7       83.48       77.57      5.72 o 
  -3   7   7      173.29      215.62      7.96 o 
  -2   7   7       16.04       28.37      3.53 o 
  -1   7   7      195.68      269.30      7.30 o 
   0   7   7       20.18       28.51      4.04 o 
   1   7   7       51.35       51.82      5.18 o 
   2   7   7       42.21       45.41      6.29 o 
   3   7   7      634.56      623.61     26.11 o 
   4   7   7      252.06      234.54     17.91 o 
   5   7   7       20.04       11.18      7.85 o 
   6   7   7       24.37       30.89      6.24 o 
   7   7   7      319.49      309.54     17.31 o 
   8   7   7      357.93      372.81     16.36 o 
   9   7   7      419.02      440.85     16.39 o 
  10   7   7       10.65       25.07     10.76 o 
  11   7   7        0.90       -2.92      3.11 o 
  12   7   7        0.06       20.65     12.03 o 
  13   7   7       22.48        7.73     16.06 o 
  14   7   7        0.09        2.40     19.79 o 
  15   7   7       78.91       77.87     24.89 o 
 -16   8   7        7.22       15.20     14.96 o 
 -15   8   7        2.53      -12.57     12.57 o 
 -14   8   7        0.57       15.43     11.91 o 
 -13   8   7        8.26       11.32     12.20 o 
 -12   8   7        0.14       -9.19      9.19 o 
 -11   8   7        0.92       -2.11      9.01 o 
 -10   8   7       47.77       46.71     10.71 o 
  -9   8   7       42.67       37.88     10.09 o 
  -8   8   7        0.18       -3.74      7.80 o 
  -7   8   7       12.36        8.17      4.73 o 
  -6   8   7        0.38        4.45      5.63 o 
  -5   8   7       54.87       57.85     11.29 o 
  -4   8   7       73.35       72.48      6.01 o 
  -3   8   7        8.31        6.81      4.60 o 
  -2   8   7      260.32      275.03     13.10 o 
  -1   8   7       23.98       11.12      3.69 o 
   0   8   7        0.28       -1.85      3.71 o 
   1   8   7      446.39      454.51     12.23 o 
   2   8   7       32.50       36.53      5.31 o 
   3   8   7       11.71       18.93      4.73 o 
   4   8   7      136.58      167.96     20.54 o 
   5   8   7       36.80       22.56      7.18 o 
   6   8   7      344.65      338.94     15.77 o 
   7   8   7      146.97      175.83     11.55 o 
   8   8   7       10.49       27.79      7.24 o 
   9   8   7      179.72      138.80     12.30 o 
  10   8   7       51.43       50.25      9.39 o 
  11   8   7        4.74       -6.94     10.78 o 
  12   8   7        0.66        9.90     15.48 o 
  13   8   7       44.10       17.20     18.18 o 
  14   8   7       58.53      100.77     25.66 o 
 -15   9   7        1.76        3.29     14.09 o 
 -14   9   7        1.06       26.39     13.68 o 
 -13   9   7        2.91       21.71     12.79 o 
 -12   9   7       33.62       28.06     12.41 o 
 -11   9   7       14.90        0.12     14.23 o 
 -10   9   7      103.82      107.81     13.55 o 
  -9   9   7      137.54      120.67     13.30 o 
  -8   9   7      137.66      119.18     20.92 o 
  -7   9   7       44.11       52.85     10.17 o 
  -6   9   7       33.90        5.96      7.60 o 
  -5   9   7      584.28      614.50     17.17 o 
  -4   9   7      113.47      113.46     16.16 o 
  -3   9   7       98.86      100.56      6.26 o 
  -2   9   7        2.08        4.25      3.79 o 
  -1   9   7      413.81      461.33     19.09 o 
   0   9   7      981.54      970.79     19.03 o 
   1   9   7      233.42      248.55     10.18 o 
   2   9   7       10.75       -4.42      4.42 o 
   3   9   7       50.54       43.68      7.75 o 
   4   9   7       28.64       29.33     11.73 o 
   5   9   7      264.69      282.76     12.95 o 
   6   9   7       28.58       22.63      7.98 o 
   7   9   7      258.61      236.29     12.76 o 
   8   9   7       40.26       63.20      9.24 o 
   9   9   7       60.47       62.38     10.60 o 
  10   9   7        4.39       -6.00      7.72 o 
  11   9   7        2.62       -2.77      4.01 o 
  12   9   7        1.11       23.29     16.89 o 
  13   9   7       16.83       60.33     20.25 o 
 -15  10   7        0.23      -16.50     21.25 o 
 -14  10   7        2.33       10.75     14.23 o 
 -13  10   7       22.30       12.22     13.08 o 
 -12  10   7        1.60      -17.10     17.10 o 
 -11  10   7       31.98       43.40     12.60 o 
 -10  10   7        1.85       -9.35      9.35 o 
  -9  10   7       44.72       34.71     11.24 o 
  -8  10   7      142.10      140.47     14.53 o 
  -7  10   7     1060.94     1040.05     28.79 o 
  -6  10   7      878.81      879.05     38.82 o 
  -5  10   7      106.58      106.04     11.22 o 
  -4  10   7      265.13      263.36     19.49 o 
  -3  10   7       76.00       94.93     11.81 o 
  -2  10   7        0.13        0.62      5.33 o 
  -1  10   7      110.85      114.80      9.35 o 
   0  10   7       87.15      100.75      7.78 o 
   1  10   7      452.39      466.18     14.05 o 
   2  10   7        3.56        0.09      4.72 o 
   3  10   7        5.06       -0.40      4.70 o 
   4  10   7      457.30      453.44     14.25 o 
   5  10   7        0.03       -4.99      4.99 o 
   6  10   7        5.28       27.38      6.62 o 
   7  10   7        0.03       -7.03      7.03 o 
   8  10   7        2.46       -3.71      7.15 o 
   9  10   7       27.86       30.68     11.37 o 
  10  10   7        0.71        4.34     10.83 o 
  11  10   7       85.80       82.61     19.59 o 
  12  10   7        0.02       -5.57     13.20 o 
  13  10   7        4.34      -16.76     16.76 o 
 -14  11   7        1.86      -18.12     18.12 o 
 -13  11   7        3.26       24.17     14.27 o 
 -12  11   7        3.75      -17.50     17.50 o 
 -11  11   7        5.32       -0.20     16.23 o 
 -10  11   7        0.00       -8.38     11.74 o 
  -9  11   7       26.79       11.31     10.78 o 
  -8  11   7        9.96       11.58      9.92 o 
  -7  11   7        0.22        9.95     13.17 o 
  -6  11   7      293.34      324.49     26.82 o 
  -5  11   7      377.15      371.37     27.34 o 
  -4  11   7        2.18       -4.07      6.96 o 
  -3  11   7      280.95      294.07     16.89 o 
  -2  11   7      109.33      128.77     13.78 o 
  -1  11   7       24.94       20.98      6.01 o 
   0  11   7        1.95       -2.66      8.51 o 
   1  11   7        3.88       -4.76      4.76 o 
   2  11   7      134.49      139.03     14.16 o 
   3  11   7       23.35       28.32      6.52 o 
   4  11   7        8.24       16.20      6.40 o 
   5  11   7      195.11      159.17     10.25 o 
   6  11   7       32.97       41.26      8.07 o 
   7  11   7       33.86       50.35      9.97 o 
   8  11   7        2.86        7.97      8.71 o 
   9  11   7        3.42       16.60     10.53 o 
  10  11   7        0.00       -0.41      2.89 o 
  11  11   7        5.44       11.37      8.79 o 
  12  11   7       37.72       59.20     18.56 o 
 -13  12   7        9.47       20.84     22.38 o 
 -12  12   7        5.49       32.86     23.28 o 
 -11  12   7      127.43      168.62     29.14 o 
 -10  12   7        8.11       -0.53     16.53 o 
  -9  12   7       40.99       34.66     19.31 o 
  -8  12   7        0.05        4.61     16.10 o 
  -7  12   7       13.79      -14.45     14.45 o 
  -6  12   7       62.48       66.25     17.19 o 
  -5  12   7       16.47       40.19     10.14 o 
  -4  12   7      182.57      205.77     23.40 o 
  -3  12   7        2.82       -7.78      7.78 o 
  -2  12   7        0.03        5.64      7.99 o 
  -1  12   7      306.35      287.14     17.25 o 
   0  12   7       15.13       10.63      8.29 o 
   1  12   7        3.37        3.88      7.61 o 
   2  12   7        1.59       20.34      8.11 o 
   3  12   7        0.18        3.03      6.07 o 
   4  12   7       14.75       20.65      7.86 o 
   5  12   7       14.65       18.72      7.67 o 
   6  12   7        0.05       10.64      8.00 o 
   7  12   7       20.15       44.66     14.13 o 
   8  12   7       28.57       34.66     15.16 o 
   9  12   7       13.73       46.76     12.06 o 
  10  12   7        5.90       28.44     12.30 o 
  11  12   7        0.12      -36.36     36.36 o 
 -12  13   7        3.57      -20.59     20.59 o 
 -11  13   7       19.87        7.55     22.15 o 
 -10  13   7      140.57      161.68     29.28 o 
  -9  13   7       31.10       21.44     20.31 o 
  -8  13   7       73.14       75.86     20.68 o 
  -7  13   7        1.05        1.00     15.68 o 
  -6  13   7       10.57       12.25      9.99 o 
  -5  13   7       98.59      129.52     30.21 o 
  -4  13   7       97.30      107.47     14.12 o 
  -3  13   7        0.17       -7.29      7.29 o 
  -2  13   7       31.07       23.77      9.51 o 
  -1  13   7       18.37        7.60     10.08 o 
   0  13   7      120.37      118.98     13.47 o 
   1  13   7      100.47      159.52     14.90 o 
   2  13   7       10.13        1.44      7.92 o 
   3  13   7        0.99       15.34      6.66 o 
   4  13   7        3.58        4.54      8.78 o 
   5  13   7        2.51       -6.99      8.23 o 
   6  13   7       10.10       13.44      8.83 o 
   7  13   7        0.03        4.37     13.36 o 
   8  13   7        0.09       16.16     13.69 o 
   9  13   7        1.88        0.82      3.66 o 
  10  13   7        3.30       -7.37     11.97 o 
 -10  14   7       33.81       47.55     24.37 o 
  -9  14   7       42.58       77.27     25.03 o 
  -8  14   7        6.46        6.85     11.93 o 
  -7  14   7      131.13      145.26     17.87 o 
  -6  14   7        0.97       -8.97     10.16 o 
  -5  14   7        4.94       17.08     11.30 o 
  -4  14   7       34.65       72.85     23.85 o 
  -3  14   7        4.46        4.87     11.95 o 
  -2  14   7       77.76       92.66     13.92 o 
  -1  14   7       65.91       41.10     11.09 o 
   0  14   7        0.27        9.53      9.77 o 
   1  14   7      194.92      169.78     16.28 o 
   2  14   7       19.36       41.06     11.16 o 
   3  14   7      116.09      102.16     19.86 o 
   4  14   7       59.20       84.01     16.67 o 
   8  14   7        9.00        0.00      1.94 o 
  -9  15   7       11.63       24.24     22.52 o 
  -8  15   7       41.23       41.61     23.75 o 
  -7  15   7       40.02       75.53     23.99 o 
  -6  15   7        2.25       22.29     21.86 o 
  -5  15   7        0.03        9.85     11.10 o 
  -4  15   7        0.13      -10.24     14.17 o 
  -3  15   7       93.83      101.80     15.28 o 
  -2  15   7       41.03       39.44     11.76 o 
  -1  15   7        1.64      -11.64     13.42 o 
   0  15   7       52.25       62.31     18.70 o 
   1  15   7        1.80       -0.20      9.36 o 
   2  15   7        3.81      -13.46     13.46 o 
   3  15   7       20.36       13.09     15.96 o 
  -6  16   7       12.96       17.76     21.34 o 
  -5  16   7        8.89       19.70     20.87 o 
  -4  16   7       20.29       10.02     20.07 o 
  -3  16   7        0.07      -10.70     10.70 o 
  -2  16   7        1.63       -8.21     15.82 o 
  -1  16   7        8.97       27.78     18.13 o 
   0  16   7        0.48        0.60     16.91 o 
   1  16   7       66.28       64.92     25.33 o 
   2  16   7        4.06       -9.04     10.09 o 
   3  16   7        0.99       -2.77     10.71 o 
 -18   0   8        0.16      -10.96     13.23 o 
 -17   0   8      154.03      149.25     17.88 o 
 -16   0   8       83.53       71.96     14.65 o 
 -15   0   8       10.35       -9.69      9.83 o 
 -14   0   8       36.70       18.24      9.98 o 
 -13   0   8      350.72      385.49     18.25 o 
 -12   0   8     1365.29     1403.22     32.34 o 
 -11   0   8      207.91      210.32     21.21 o 
 -10   0   8      370.99      376.82     14.79 o 
  -9   0   8      577.72      538.37     77.01 o 
  -8   0   8      162.89      -55.63     95.06 o 
  -7   0   8      175.44      209.08     13.83 o 
  -6   0   8      225.68      179.61      9.62 o 
  -5   0   8     7267.33     7147.77     78.21 o 
  -4   0   8      249.77      303.51      7.45 o 
  -3   0   8      852.51      922.25     17.46 o 
  -2   0   8      131.53      127.91      7.10 o 
  -1   0   8      405.09      323.23     15.65 o 
   0   0   8      114.57       97.42      6.14 o 
   1   0   8      885.17     1041.26     23.06 o 
   2   0   8      282.35      306.48     10.51 o 
   3   0   8      529.24      539.08      9.86 o 
   4   0   8       81.03       84.22      4.76 o 
   5   0   8      681.71      789.35     14.40 o 
   6   0   8       75.05       87.50      5.84 o 
   7   0   8      655.76      624.22     14.00 o 
   8   0   8      265.17      299.06     10.57 o 
   9   0   8       16.70       -7.02      7.02 o 
  10   0   8      679.40      629.17     20.84 o 
  11   0   8      115.42      112.06     12.32 o 
  12   0   8       26.58       28.58     17.57 o 
  13   0   8       51.44       47.28     21.06 o 
 -18   1   8       66.37       76.89     17.18 o 
 -17   1   8       28.25       24.51      9.83 o 
 -16   1   8        0.35        1.70      7.95 o 
 -15   1   8        5.11       27.30      7.77 o 
 -14   1   8       14.01       18.07      6.58 o 
 -13   1   8       58.53       39.71      7.19 o 
 -12   1   8        3.03        5.47      5.76 o 
 -11   1   8        6.49        4.65      4.50 o 
 -10   1   8       36.34       20.54      5.17 o 
  -9   1   8        5.13       11.20      3.69 o 
  -8   1   8       68.91       75.91      5.28 o 
  -7   1   8      272.90      294.02      8.07 o 
  -6   1   8        2.39        9.49      2.38 o 
  -5   1   8      342.92      386.82     14.89 o 
  -4   1   8     7280.84     7566.49     56.54 o 
  -3   1   8     1413.92     1436.46     17.56 o 
  -2   1   8      823.94      937.50     11.14 o 
  -1   1   8       89.02      146.40      4.99 o 
   0   1   8      668.45      762.21     11.69 o 
   1   1   8      133.54      123.91      4.98 o 
   2   1   8     1345.96     1341.53     14.90 o 
   3   1   8       14.82       19.28      2.56 o 
   4   1   8      188.12      174.56      4.71 o 
   5   1   8      327.80      318.76      8.54 o 
   6   1   8     1046.15     1009.12     12.53 o 
   7   1   8       75.00       72.24      4.31 o 
   8   1   8      415.14      398.59      8.46 o 
   9   1   8      848.33      799.35     14.17 o 
  10   1   8        0.04       -5.36      5.36 o 
  11   1   8       90.51       69.38     15.84 o 
  12   1   8      133.23      126.57     11.63 o 
  13   1   8       65.44      101.75     12.09 o 
 -18   2   8        1.15       -7.78     13.15 o 
 -17   2   8        0.03      -10.36     10.36 o 
 -16   2   8        1.27       -5.31      7.49 o 
 -15   2   8       80.41       83.50      9.62 o 
 -14   2   8        0.48        7.40      7.33 o 
 -13   2   8      462.22      503.13     33.59 o 
 -12   2   8      589.47      581.11     14.40 o 
 -11   2   8      232.03      231.46      9.45 o 
 -10   2   8      303.98      319.39      9.07 o 
  -9   2   8       12.37       24.45      4.49 o 
  -8   2   8      363.09      338.95     19.70 o 
  -7   2   8      204.27      219.66      7.20 o 
  -6   2   8     1302.07     1224.95     16.79 o 
  -5   2   8     1109.97     1063.98     21.41 o 
  -4   2   8        5.62        8.29      2.98 o 
  -3   2   8      166.25      184.96     26.52 o 
  -2   2   8      516.30      557.81     45.20 o 
  -1   2   8       76.06       53.52      3.27 o 
   0   2   8      726.95      827.91     10.64 o 
   1   2   8     4557.92     4398.17     39.49 o 
   2   2   8     2805.04     2866.89     27.64 o 
   3   2   8     6980.10     6807.07     78.69 o 
   4   2   8       22.16       15.33      3.06 o 
   5   2   8        0.25        0.04      2.87 o 
   6   2   8      409.43      412.19     10.96 o 
   7   2   8      472.16      453.22     21.08 o 
   8   2   8       73.29       85.13      5.60 o 
   9   2   8       82.02       97.13      7.71 o 
  10   2   8      182.99      130.46     11.13 o 
  11   2   8       45.06       60.48      9.78 o 
  12   2   8       10.27        7.20      7.25 o 
  13   2   8       37.50       34.08     12.75 o 
  14   2   8       19.62       -4.01     14.17 o 
 -18   3   8        6.20        1.60     18.68 o 
 -17   3   8        0.96      -12.18     12.18 o 
 -16   3   8        2.88       -6.25      9.85 o 
 -15   3   8        1.70       -7.47      7.47 o 
 -14   3   8        0.75        6.33      6.94 o 
 -13   3   8      250.45      314.69     12.32 o 
 -12   3   8       38.53       45.75      6.62 o 
 -11   3   8      332.24      320.54     15.94 o 
 -10   3   8      126.87      122.17      7.40 o 
  -9   3   8      510.79      498.46     10.35 o 
  -8   3   8       42.35       59.16      5.55 o 
  -7   3   8      123.13      118.50      6.59 o 
  -6   3   8       80.31       76.18      5.28 o 
  -5   3   8       51.26       77.97     11.00 o 
  -4   3   8      263.60      307.07      8.16 o 
  -3   3   8        2.98       10.27      3.01 o 
  -2   3   8     4201.05     4129.10     75.96 o 
  -1   3   8      180.02      155.98      7.76 o 
   0   3   8     1346.65     1349.38     13.53 o 
   1   3   8      660.31      726.02      8.81 o 
   2   3   8       37.49       44.87      2.67 o 
   3   3   8      149.54      164.55      7.83 o 
   4   3   8      172.69      176.64      8.43 o 
   5   3   8      353.85      392.11     10.18 o 
   6   3   8      116.94      120.08      5.42 o 
   7   3   8        0.84        6.54      4.08 o 
   8   3   8      145.11      157.86      8.52 o 
   9   3   8        4.25       -5.29      5.29 o 
  10   3   8       64.28       80.86     11.81 o 
  11   3   8       38.99       27.57      9.05 o 
  12   3   8       16.01       -0.52      6.45 o 
  13   3   8        4.86       18.18     10.03 o 
  14   3   8       48.99       79.67     19.97 o 
  15   3   8        7.68       12.35     18.09 o 
 -18   4   8       13.43       41.41     19.05 o 
 -17   4   8        0.33      -15.79     15.79 o 
 -16   4   8        7.76       14.88     12.48 o 
 -15   4   8        0.26        0.56     10.94 o 
 -14   4   8        7.86      -10.28     10.60 o 
 -13   4   8       88.00       77.09     11.88 o 
 -12   4   8     1361.50     1343.49     40.34 o 
 -11   4   8      210.33      181.15     10.05 o 
 -10   4   8       97.09       97.52     11.82 o 
  -9   4   8      270.57      273.36     10.12 o 
  -8   4   8        5.36        5.74      3.95 o 
  -7   4   8        4.81       -3.13      3.66 o 
  -6   4   8      191.99      175.34      7.36 o 
  -5   4   8      410.44      381.66      9.78 o 
  -4   4   8      245.92      228.82      7.41 o 
  -3   4   8     1807.31     1989.34     25.90 o 
  -2   4   8     2058.15     2083.84     26.44 o 
  -1   4   8      924.24      977.48     14.68 o 
   0   4   8     2377.04     2417.19     24.67 o 
   1   4   8      520.66      635.91      9.09 o 
   2   4   8      196.72      191.82      5.41 o 
   3   4   8     1265.22     1247.50     15.40 o 
   4   4   8     1415.30     1395.48     19.15 o 
   5   4   8       33.39       36.31      4.93 o 
   6   4   8      183.56      172.02      8.16 o 
   7   4   8      525.89      553.19     13.62 o 
   8   4   8      274.37      337.30     11.79 o 
   9   4   8       50.78       53.70     11.09 o 
  10   4   8        0.00       -6.99      6.99 o 
  11   4   8        5.61        5.03     10.60 o 
  12   4   8       45.52       11.43      6.01 o 
  13   4   8        0.61        0.19     10.70 o 
  14   4   8        2.11       26.91     17.80 o 
  15   4   8        3.31       15.56     18.89 o 
 -17   5   8       19.44       22.05     14.34 o 
 -16   5   8        0.10       22.64     13.47 o 
 -15   5   8        1.69        4.72     12.62 o 
 -14   5   8       16.25        7.50     11.20 o 
 -13   5   8      104.87       86.31     13.40 o 
 -12   5   8      324.18      301.51     19.45 o 
 -11   5   8      762.51      736.49     21.17 o 
 -10   5   8       16.02       23.54      5.90 o 
  -9   5   8      159.56      153.01      8.36 o 
  -8   5   8      473.62      459.14     13.47 o 
  -7   5   8        2.83        6.97      3.71 o 
  -6   5   8       52.22       61.10      5.48 o 
  -5   5   8      222.21      212.91     10.16 o 
  -4   5   8      113.44      138.64      6.37 o 
  -3   5   8      385.98      488.56     10.47 o 
  -2   5   8      515.07      536.02     10.78 o 
  -1   5   8      673.55      705.07     10.96 o 
   0   5   8       88.89      113.27      4.94 o 
   1   5   8      356.05      365.04     25.99 o 
   2   5   8     1075.26     1145.29     15.19 o 
   3   5   8        5.41        1.50      4.04 o 
   4   5   8      208.95      185.63     11.03 o 
   5   5   8       89.36       71.19     15.08 o 
   6   5   8      342.55      314.32     12.58 o 
   7   5   8        2.47       -4.99      4.99 o 
   8   5   8        0.86       -5.68      5.68 o 
   9   5   8      161.82      190.18     11.40 o 
  10   5   8      102.52       92.69     13.09 o 
  11   5   8      168.94      203.11     16.28 o 
  12   5   8        1.24        0.62      5.75 o 
  13   5   8       56.99       39.59     17.79 o 
  14   5   8       16.45       26.11     17.38 o 
  15   5   8        0.77       28.38     20.40 o 
 -17   6   8        4.92      -14.05     14.05 o 
 -16   6   8       42.02       75.73     16.85 o 
 -15   6   8        0.49       24.43     13.28 o 
 -14   6   8        2.00       -0.40     11.02 o 
 -13   6   8        4.52       12.64     10.43 o 
 -12   6   8        2.27       31.55     10.27 o 
 -11   6   8       20.58       -3.88     13.32 o 
 -10   6   8       39.83       46.92      6.80 o 
  -9   6   8      569.26      561.63     26.75 o 
  -8   6   8       55.02       48.85      5.76 o 
  -7   6   8      164.96      156.74     12.05 o 
  -6   6   8       26.81       18.36      4.31 o 
  -5   6   8       24.30       36.59      4.76 o 
  -4   6   8       79.71      100.33      6.01 o 
  -3   6   8      309.44      376.98     17.21 o 
  -2   6   8     1597.77     1616.23     22.68 o 
  -1   6   8        5.07        8.03      2.85 o 
   0   6   8      100.24       95.56      4.70 o 
   1   6   8       33.17       29.57      3.29 o 
   2   6   8       25.31       12.62      7.88 o 
   3   6   8      199.40      186.81      7.71 o 
   4   6   8      152.74      152.53      8.41 o 
   5   6   8       21.51       25.47      5.41 o 
   6   6   8      145.33      123.33     24.46 o 
   7   6   8       64.77       33.09      9.10 o 
   8   6   8       75.34       48.54     12.37 o 
   9   6   8       67.43       67.86     10.30 o 
  10   6   8      319.47      361.72     19.84 o 
  11   6   8       19.67       27.48     11.77 o 
  12   6   8       71.87       69.28     13.76 o 
  13   6   8       25.76       33.08     17.48 o 
  14   6   8       75.97      121.88     24.41 o 
  15   6   8       91.36      135.50     25.55 o 
 -16   7   8        6.84       -8.05     14.37 o 
 -15   7   8       17.78       10.05     12.43 o 
 -14   7   8       36.28       30.50     12.63 o 
 -13   7   8       13.12        8.08     10.60 o 
 -12   7   8       10.25       11.12      9.98 o 
 -11   7   8        8.42       18.29     13.09 o 
 -10   7   8        1.56        0.94     11.35 o 
  -9   7   8        5.36        7.94      5.48 o 
  -8   7   8       76.86       61.82      6.69 o 
  -7   7   8      109.13      123.01     12.39 o 
  -6   7   8        5.17       -2.83      3.78 o 
  -5   7   8        3.24       -4.84      5.78 o 
  -4   7   8        7.14       11.84      3.89 o 
  -3   7   8      545.66      560.95     12.39 o 
  -2   7   8       59.38       40.30      9.24 o 
  -1   7   8      367.79      371.18      9.90 o 
   0   7   8      325.24      331.85     12.30 o 
   1   7   8      806.36      797.48     32.09 o 
   2   7   8      111.58      118.33     19.66 o 
   3   7   8       52.14       70.13      6.00 o 
   4   7   8       39.16       28.58      4.94 o 
   5   7   8     1396.61     1384.86     29.65 o 
   6   7   8       41.33       29.85      6.65 o 
   7   7   8      602.13      597.56     17.52 o 
   8   7   8      205.10      176.57     11.51 o 
   9   7   8        0.81        1.53      9.30 o 
  10   7   8       74.68       99.44     23.46 o 
  11   7   8       58.23       77.73     14.70 o 
  12   7   8       34.23       32.60     11.80 o 
  13   7   8       37.73       17.45     16.97 o 
  14   7   8       26.43       49.72     19.77 o 
 -16   8   8        7.30      -13.73     13.73 o 
 -15   8   8        8.42        6.99     18.64 o 
 -14   8   8        3.26       11.68     12.36 o 
 -13   8   8       35.63       45.97     16.04 o 
 -12   8   8       37.87       52.57     12.66 o 
 -11   8   8      439.01      437.88     21.52 o 
 -10   8   8       31.87       52.69     11.15 o 
  -9   8   8      206.67      241.13     15.63 o 
  -8   8   8        0.06       -8.54      8.54 o 
  -7   8   8        0.00        0.69      4.54 o 
  -6   8   8       19.16        9.56      4.82 o 
  -5   8   8       25.66       13.57      4.80 o 
  -4   8   8        0.92        3.18      3.92 o 
  -3   8   8       36.91       36.51      4.94 o 
  -2   8   8      172.26      189.70      7.91 o 
  -1   8   8      727.20      792.50     37.50 o 
   0   8   8      737.29      784.98     17.22 o 
   1   8   8       12.43        4.04      4.47 o 
   2   8   8        0.17       -4.73      4.73 o 
   3   8   8      298.80      325.73     11.01 o 
   4   8   8      830.73      821.44     17.58 o 
   5   8   8       58.37       63.03     19.14 o 
   6   8   8     1272.92     1330.98     63.47 o 
   7   8   8      176.41      139.80     10.53 o 
   8   8   8      253.32      272.38     17.35 o 
   9   8   8      159.03      186.46     16.64 o 
  10   8   8      130.62      128.30     28.60 o 
  11   8   8        5.73        3.53      5.53 o 
  12   8   8        8.31       22.08     11.79 o 
  13   8   8       23.65        9.26     17.03 o 
  14   8   8       22.33       18.43     21.20 o 
 -15   9   8       12.32       17.66     14.74 o 
 -14   9   8        9.68      -16.41     16.41 o 
 -13   9   8       20.88      -11.18     11.18 o 
 -12   9   8      158.09      144.82     16.53 o 
 -11   9   8        0.01       34.46     11.53 o 
 -10   9   8      138.49      173.28     15.40 o 
  -9   9   8      164.61      159.85     14.13 o 
  -8   9   8      512.26      560.94     21.84 o 
  -7   9   8      179.30      134.82     12.56 o 
  -6   9   8        3.35      -11.03     11.03 o 
  -5   9   8        0.55       -3.61      4.85 o 
  -4   9   8       15.73       33.10      5.53 o 
  -3   9   8     1024.82     1012.06     16.64 o 
  -2   9   8       27.24       18.15      5.04 o 
  -1   9   8      736.36      760.86     19.55 o 
   0   9   8       41.75       34.03      5.70 o 
   1   9   8      137.88      130.40      8.09 o 
   2   9   8        0.09       12.24      4.77 o 
   3   9   8      137.14      151.51      8.75 o 
   4   9   8        0.02        2.75      5.98 o 
   5   9   8      311.26      254.24     14.31 o 
   6   9   8       84.11       74.69     16.73 o 
   7   9   8      122.25      138.81     11.09 o 
   8   9   8       24.19       41.77      8.44 o 
   9   9   8       52.29       66.57     12.35 o 
  10   9   8       34.68       10.00      9.88 o 
  11   9   8        3.05       -0.76      6.47 o 
  12   9   8       73.04       79.67     20.49 o 
  13   9   8        4.51       23.18     19.81 o 
 -15  10   8        9.18      -19.69     19.69 o 
 -14  10   8       12.33       11.91     14.22 o 
 -13  10   8       28.83      -11.84     12.41 o 
 -12  10   8        2.28        2.28     12.00 o 
 -11  10   8       33.20       18.51     12.13 o 
 -10  10   8       22.53       20.83     11.55 o 
  -9  10   8      412.23      429.16     20.61 o 
  -8  10   8        9.73       21.03     11.64 o 
  -7  10   8       58.72       45.42     10.10 o 
  -6  10   8       85.38       83.81     11.25 o 
  -5  10   8      198.74      210.35     13.54 o 
  -4  10   8      227.46      305.60     14.29 o 
  -3  10   8       30.76       26.37      6.08 o 
  -2  10   8      130.35      126.33      8.54 o 
  -1  10   8      286.27      327.84     12.01 o 
   0  10   8      102.32      100.12     10.41 o 
   1  10   8      335.25      296.54     11.62 o 
   2  10   8       13.18        7.20      5.68 o 
   3  10   8       97.21       94.26      7.92 o 
   4  10   8       11.74        5.93      6.73 o 
   5  10   8        1.25       17.32      7.33 o 
   6  10   8        0.94       10.35      7.35 o 
   7  10   8        0.13        7.83      6.70 o 
   8  10   8       22.65       36.38      8.59 o 
   9  10   8       41.87       63.03     13.17 o 
  10  10   8       26.04       49.36     13.12 o 
  11  10   8       37.24       52.26     13.44 o 
  12  10   8        3.93       -7.43     12.30 o 
 -14  11   8        0.08      -11.85     14.16 o 
 -13  11   8        1.33      -12.38     12.38 o 
 -12  11   8       51.09       55.95     15.15 o 
 -11  11   8       17.04       32.66     12.74 o 
 -10  11   8        0.29        2.27     15.42 o 
  -9  11   8       10.71       11.60     10.22 o 
  -8  11   8      179.66      132.02     14.23 o 
  -7  11   8       72.93       83.48     19.31 o 
  -6  11   8      180.99      140.51     20.31 o 
  -5  11   8       17.64        3.34     12.18 o 
  -4  11   8       71.73       66.68     16.21 o 
  -3  11   8      146.65      109.85     14.13 o 
  -2  11   8      218.65      175.75     13.77 o 
  -1  11   8      136.71      155.71     12.74 o 
   0  11   8       64.59       76.88     11.01 o 
   1  11   8       35.40       34.58      6.39 o 
   2  11   8       67.61       87.75     11.54 o 
   3  11   8        1.76       -2.43      5.20 o 
   4  11   8      244.75      242.47     11.81 o 
   5  11   8       60.01       73.53      9.93 o 
   6  11   8       27.14       26.21     15.04 o 
   7  11   8       40.15       39.88      9.30 o 
   8  11   8        1.92       27.28     10.96 o 
   9  11   8       49.47       28.94     14.86 o 
  10  11   8        3.25        5.78      4.21 o 
  11  11   8        1.21        7.04     17.61 o 
 -13  12   8        2.57      -20.59     20.59 o 
 -12  12   8        0.23      -20.59     20.59 o 
 -11  12   8       63.71       97.43     26.26 o 
 -10  12   8       27.22       15.96     17.57 o 
  -9  12   8      130.13      187.72     27.06 o 
  -8  12   8      240.49      278.55     29.23 o 
  -7  12   8       28.83       19.43     15.82 o 
  -6  12   8       75.05       48.15     17.24 o 
  -5  12   8        7.14       17.75      9.10 o 
  -4  12   8      144.19      116.75     34.64 o 
  -3  12   8        3.47        8.70      8.31 o 
  -2  12   8      154.68      169.54     14.32 o 
  -1  12   8       13.56       17.66      9.06 o 
   0  12   8       81.92       80.61     10.66 o 
   1  12   8       20.77       -6.72      6.72 o 
   2  12   8       42.56       46.67      7.38 o 
   3  12   8      164.75      161.62     10.65 o 
   4  12   8      132.09      196.91     14.13 o 
   5  12   8       30.51       45.57      9.65 o 
   6  12   8      103.04       78.07     12.94 o 
   7  12   8        6.10       29.78     13.29 o 
   8  12   8        6.17       10.42     10.79 o 
   9  12   8       18.06       20.41     11.15 o 
  10  12   8        4.74       10.88     12.75 o 
 -12  13   8       25.61       48.28     26.68 o 
 -11  13   8       46.07      101.11     26.54 o 
 -10  13   8        0.14      -16.90     18.46 o 
  -9  13   8        4.47      -18.65     18.65 o 
  -8  13   8       69.02      106.98     23.00 o 
  -7  13   8        9.53       -1.83     10.34 o 
  -6  13   8        2.16       11.74     16.91 o 
  -5  13   8       24.31       25.56     11.07 o 
  -4  13   8       19.77       17.28      9.55 o 
  -3  13   8      142.46      167.24     21.17 o 
  -2  13   8        1.55       -7.66      7.66 o 
  -1  13   8      217.08      222.27     18.49 o 
   0  13   8      100.53      117.86     13.13 o 
   1  13   8        2.67       -5.51      8.33 o 
   2  13   8       24.65       -0.24      8.61 o 
   3  13   8        4.44       -3.02      8.44 o 
   4  13   8       43.19       60.84     14.21 o 
   5  13   8       77.32      116.04     12.22 o 
   6  13   8        0.83      -10.39     10.39 o 
   7  13   8        0.00       -8.48     11.47 o 
   8  13   8       61.68       71.72     17.57 o 
   9  13   8        5.53        2.91      2.89 o 
 -10  14   8        5.53       42.54     24.79 o 
  -9  14   8       35.12       30.25     22.76 o 
  -8  14   8        4.21       -2.86     15.36 o 
  -7  14   8       67.44       65.59     14.94 o 
  -6  14   8       55.43       40.51     13.26 o 
  -5  14   8       14.10       13.00     10.80 o 
  -4  14   8       31.41       17.05     10.64 o 
  -3  14   8        0.13        8.85     17.97 o 
  -2  14   8       45.16       37.73     10.86 o 
  -1  14   8        5.82        2.46      8.71 o 
   0  14   8       54.98       39.31     12.47 o 
   1  14   8       16.63       10.60      9.38 o 
   2  14   8       44.27       60.97     11.80 o 
   8  14   8       16.69       -0.13      2.36 o 
  -8  15   8       28.04        8.41     21.49 o 
  -7  15   8        0.37        9.75     19.17 o 
  -6  15   8       21.08       43.36     13.28 o 
  -5  15   8        1.68       11.68     12.39 o 
  -4  15   8      153.65      151.93     25.69 o 
  -3  15   8       28.35      -11.42     16.43 o 
  -2  15   8        9.93       49.08     18.46 o 
  -1  15   8        0.15       -8.81      9.26 o 
   0  15   8        0.00       25.44     16.01 o 
   1  15   8      131.53      102.04     20.35 o 
  -6  16   8        0.87       -7.81     19.17 o 
  -5  16   8       28.30        7.81     18.94 o 
  -4  16   8        5.83       36.46     21.44 o 
  -3  16   8        0.00       27.25     19.46 o 
  -2  16   8        0.13       -0.87     18.42 o 
  -1  16   8        2.86       11.09     17.47 o 
   0  16   8      127.04      154.12     17.45 o 
   1  16   8        0.20       22.50     11.81 o 
 -18   1   9        0.33      -10.37     10.37 o 
 -17   1   9       12.56       -1.05      9.07 o 
 -16   1   9       25.32       36.63      9.01 o 
 -15   1   9        0.06        5.76      7.12 o 
 -14   1   9       45.92       54.29      7.95 o 
 -13   1   9       39.76       43.54      6.54 o 
 -12   1   9      109.56       77.46      7.58 o 
 -11   1   9      108.88       81.36      6.88 o 
 -10   1   9     1657.99     1592.27     22.87 o 
  -9   1   9     1001.78     1022.42     16.80 o 
  -8   1   9      342.34      337.53      9.56 o 
  -7   1   9      413.04      422.21     22.12 o 
  -6   1   9       51.10       71.99      5.81 o 
  -5   1   9      137.94      148.58      4.57 o 
  -4   1   9     1054.24     1124.91     12.09 o 
  -3   1   9     1128.89     1155.63     24.41 o 
  -2   1   9     1452.77     1463.81     15.84 o 
  -1   1   9     3556.98     3628.59     38.24 o 
   0   1   9      109.91      108.56      3.98 o 
   1   1   9       12.66        8.35      3.00 o 
   2   1   9      834.66      849.69     14.29 o 
   3   1   9     1627.09     1660.40     34.16 o 
   4   1   9       26.80       39.99      3.53 o 
   5   1   9       20.81       19.31      2.67 o 
   6   1   9      303.93      294.38      7.61 o 
   7   1   9      110.76      121.37      8.27 o 
   8   1   9       33.83       34.58      5.71 o 
   9   1   9      386.47      372.66     13.52 o 
  10   1   9      232.50      245.77     19.37 o 
  11   1   9       38.79       48.10      9.15 o 
  12   1   9       38.48        9.89      7.78 o 
  13   1   9        2.91      -12.69     12.69 o 
  14   1   9        6.44       59.97     25.59 o 
 -18   2   9        9.03       31.80     12.66 o 
 -17   2   9        4.20       -5.19     13.83 o 
 -16   2   9       25.76       16.03      8.33 o 
 -15   2   9       60.16       66.84      9.10 o 
 -14   2   9      167.58      169.25     10.64 o 
 -13   2   9        3.29        0.61      5.78 o 
 -12   2   9       13.29        9.39      5.57 o 
 -11   2   9      716.43      732.49     16.55 o 
 -10   2   9      121.03      120.01      7.27 o 
  -9   2   9      622.27      659.70     13.01 o 
  -8   2   9      227.44      249.61      8.13 o 
  -7   2   9      445.21      436.46     10.34 o 
  -6   2   9     1053.06     1054.44     17.52 o 
  -5   2   9      316.47      309.56      8.61 o 
  -4   2   9     5172.90     5318.92     45.49 o 
  -3   2   9       42.01       34.32      8.31 o 
  -2   2   9     2150.26     2204.12     22.03 o 
  -1   2   9      607.19      676.75      9.33 o 
   0   2   9      117.47      119.98      6.21 o 
   1   2   9     1011.92     1002.62     12.49 o 
   2   2   9        1.27        4.49      2.19 o 
   3   2   9      411.22      444.95      9.57 o 
   4   2   9      466.56      518.65     12.75 o 
   5   2   9      267.77      276.97      7.14 o 
   6   2   9        0.04       -2.42      3.65 o 
   7   2   9      309.86      296.47      8.88 o 
   8   2   9      164.92      165.11     10.91 o 
   9   2   9       60.81       81.19      9.56 o 
  10   2   9      923.81      897.70     22.59 o 
  11   2   9        4.95       -2.95      8.00 o 
  12   2   9        0.09       -4.14      6.42 o 
  13   2   9        0.72       -0.96      9.14 o 
  14   2   9       16.41      -10.33     12.64 o 
 -18   3   9        0.21      -13.53     13.53 o 
 -17   3   9       96.53       73.26     16.04 o 
 -16   3   9       23.37       57.79     14.02 o 
 -15   3   9       25.43       11.86      7.81 o 
 -14   3   9       52.86       31.36     11.68 o 
 -13   3   9      259.87      282.76     11.66 o 
 -12   3   9        8.09        5.16      5.68 o 
 -11   3   9       92.13       98.79      7.36 o 
 -10   3   9      710.94      728.66     27.33 o 
  -9   3   9      182.90      166.73      8.43 o 
  -8   3   9       34.13       25.17      4.92 o 
  -7   3   9      965.07      926.53     18.11 o 
  -6   3   9      236.34      198.05      8.78 o 
  -5   3   9       31.69       42.55      4.37 o 
  -4   3   9      204.59      210.73      7.07 o 
  -3   3   9     2652.28     2610.14     44.64 o 
  -2   3   9     2648.31     2681.51     28.05 o 
  -1   3   9       10.49       16.04      5.34 o 
   0   3   9      252.15      206.98      5.28 o 
   1   3   9     1582.99     1694.75     22.08 o 
   2   3   9     1046.60     1100.71     12.05 o 
   3   3   9      363.77      405.60     11.52 o 
   4   3   9      260.85      239.83      6.47 o 
   5   3   9      606.94      585.77     10.28 o 
   6   3   9       32.60       32.03      3.92 o 
   7   3   9      640.26      604.79     14.07 o 
   8   3   9      138.98      143.73     12.45 o 
   9   3   9      151.12      120.65     10.74 o 
  10   3   9      164.75      151.18     11.66 o 
  11   3   9        6.50        0.79      8.28 o 
  12   3   9       49.90       41.38     11.12 o 
  13   3   9       56.43       40.03      9.95 o 
  14   3   9       12.53       27.12     14.57 o 
  15   3   9       16.38       25.78     18.13 o 
 -17   4   9       23.13       24.24     15.53 o 
 -16   4   9        7.36       37.84     13.91 o 
 -15   4   9        1.34      -10.49     10.49 o 
 -14   4   9       18.36       54.91     12.58 o 
 -13   4   9      124.76      126.29     13.56 o 
 -12   4   9      445.57      518.88     15.87 o 
 -11   4   9      299.37      253.29     11.13 o 
 -10   4   9       28.91       36.64      6.22 o 
  -9   4   9      275.82      292.20     14.82 o 
  -8   4   9      374.66      321.53     10.51 o 
  -7   4   9      226.07      218.31      8.36 o 
  -6   4   9     1325.64     1420.40     21.87 o 
  -5   4   9      826.39      864.34     15.43 o 
  -4   4   9      305.47      361.59      9.37 o 
  -3   4   9     2971.92     2953.07     35.83 o 
  -2   4   9     5196.38     5412.71     59.80 o 
  -1   4   9      262.70      277.06      6.37 o 
   0   4   9      107.51      106.24      7.95 o 
   1   4   9      990.65      994.79     12.05 o 
   2   4   9      318.93      326.42      6.11 o 
   3   4   9      197.41      205.52      7.85 o 
   4   4   9        0.89        0.18      2.72 o 
   5   4   9       18.74       11.86      7.15 o 
   6   4   9      153.99      152.28      7.86 o 
   7   4   9       22.01        7.96      5.49 o 
   8   4   9     1060.63     1046.69     20.02 o 
   9   4   9       28.69       54.33      9.45 o 
  10   4   9        0.00       -8.15      8.15 o 
  11   4   9      140.68      132.26     12.71 o 
  12   4   9        0.12        1.85      5.20 o 
  13   4   9        3.34       -0.31      9.99 o 
  14   4   9        6.13      -15.58     15.58 o 
  15   4   9       17.46      -13.76     16.10 o 
 -17   5   9        0.08      -13.12     13.12 o 
 -16   5   9       34.28       27.55     14.68 o 
 -15   5   9        0.12        7.54     11.83 o 
 -14   5   9      143.01      189.61     17.20 o 
 -13   5   9       37.02       22.90      9.81 o 
 -12   5   9      107.24      133.18     13.12 o 
 -11   5   9       48.12       60.60      7.51 o 
 -10   5   9      913.43      820.66     41.35 o 
  -9   5   9      125.49      126.03      8.04 o 
  -8   5   9        3.09       -1.29      5.33 o 
  -7   5   9      171.24      185.83     13.87 o 
  -6   5   9      254.06      262.69      9.11 o 
  -5   5   9      281.25      330.32      9.69 o 
  -4   5   9      911.61      912.44     15.85 o 
  -3   5   9      435.06      396.94     14.12 o 
  -2   5   9       74.62       94.92      5.28 o 
  -1   5   9      121.50      124.59      6.66 o 
   0   5   9       83.84       79.11      9.17 o 
   1   5   9     1262.70     1296.60     19.58 o 
   2   5   9      200.31      216.52      5.58 o 
   3   5   9       34.43       43.12      4.83 o 
   4   5   9        5.17        1.71      4.00 o 
   5   5   9        0.05        7.19      4.85 o 
   6   5   9      159.50      118.85     14.69 o 
   7   5   9       50.90       48.14      9.28 o 
   8   5   9        0.72        4.35      5.86 o 
   9   5   9        6.61       -5.07      8.68 o 
  10   5   9       52.11       42.95     11.68 o 
  11   5   9       62.25       48.58     11.80 o 
  12   5   9        0.01        8.74      6.21 o 
  13   5   9        8.57       -7.43      7.43 o 
  14   5   9        8.02       27.35     19.27 o 
  15   5   9        0.88       -6.14     16.67 o 
 -17   6   9        1.52      -17.91     17.91 o 
 -16   6   9        9.57       27.29     14.37 o 
 -15   6   9       11.41       30.15     14.05 o 
 -14   6   9       21.30       34.62     11.56 o 
 -13   6   9       10.72       15.56      9.89 o 
 -12   6   9       46.75       69.31     11.68 o 
 -11   6   9       33.66       46.33     10.24 o 
 -10   6   9       41.30       46.04      7.04 o 
  -9   6   9     1417.88     1313.78     23.54 o 
  -8   6   9       29.42       44.53      5.82 o 
  -7   6   9      243.10      233.10      9.30 o 
  -6   6   9       67.29       74.31      5.14 o 
  -5   6   9     1216.05     1175.27     19.67 o 
  -4   6   9       22.19       21.53      4.27 o 
  -3   6   9      333.26      345.11      9.57 o 
  -2   6   9       51.13       65.64      4.95 o 
  -1   6   9       15.25        9.52      3.38 o 
   0   6   9      187.28      205.37      6.21 o 
   1   6   9      233.59      223.56     22.04 o 
   2   6   9       23.23       28.11      4.34 o 
   3   6   9      635.12      668.51     13.88 o 
   4   6   9      757.09      747.49     16.88 o 
   5   6   9        9.67       18.51      5.99 o 
   6   6   9       85.26      100.52      8.54 o 
   7   6   9       11.39       -5.80      5.80 o 
   8   6   9        5.89       -0.22      6.39 o 
   9   6   9       15.32       15.41     13.28 o 
  10   6   9       50.72       30.25     12.25 o 
  11   6   9       78.00       99.59     13.94 o 
  12   6   9        2.19       10.59      7.73 o 
  13   6   9        0.21       -1.60     10.01 o 
  14   6   9       76.17       48.49     30.00 o 
 -16   7   9        3.81      -13.76     22.54 o 
 -15   7   9       18.22       29.18     12.78 o 
 -14   7   9       14.03       -3.68     10.84 o 
 -13   7   9       68.89       52.89     12.85 o 
 -12   7   9        7.78       -8.22      9.54 o 
 -11   7   9       45.73       32.43     10.42 o 
 -10   7   9      296.32      275.47     16.18 o 
  -9   7   9      304.39      305.84     11.59 o 
  -8   7   9     1197.39     1176.76     35.04 o 
  -7   7   9       29.28       40.71      5.82 o 
  -6   7   9      411.03      426.35     11.95 o 
  -5   7   9       43.11       38.25      5.09 o 
  -4   7   9      112.19      115.18      9.35 o 
  -3   7   9      109.01      109.34      6.35 o 
  -2   7   9        8.01        6.44      4.34 o 
  -1   7   9      741.40      749.22     12.51 o 
   0   7   9      394.08      390.66     11.04 o 
   1   7   9      333.34      356.20     10.54 o 
   2   7   9      218.94      221.05     21.99 o 
   3   7   9       19.63       12.68      4.31 o 
   4   7   9       49.96       31.31      6.84 o 
   5   7   9        0.76       -4.98      4.98 o 
   6   7   9      223.23      212.69     18.70 o 
   7   7   9       40.38       37.19      7.72 o 
   8   7   9       19.78       -8.25      8.25 o 
   9   7   9      156.22      193.07     37.15 o 
  10   7   9       25.27       25.89     11.16 o 
  11   7   9        4.60       -9.75      9.75 o 
  12   7   9       11.68        2.65      7.81 o 
  13   7   9        6.82       20.06     14.39 o 
  14   7   9        0.08       12.62     17.21 o 
 -16   8   9       12.41       -4.57     14.19 o 
 -15   8   9        3.94        5.58     13.49 o 
 -14   8   9        4.26        1.84     11.46 o 
 -13   8   9      120.70      172.78     17.57 o 
 -12   8   9        0.18       -4.50      9.53 o 
 -11   8   9        2.77       -7.38      8.85 o 
 -10   8   9      206.78      195.77     15.14 o 
  -9   8   9      250.29      211.42     15.16 o 
  -8   8   9      408.79      424.53     15.18 o 
  -7   8   9      345.64      316.58     11.42 o 
  -6   8   9       64.24       71.52      7.91 o 
  -5   8   9      541.59      536.28     13.69 o 
  -4   8   9       12.36       24.55      4.96 o 
  -3   8   9       65.41       65.27      6.04 o 
  -2   8   9      399.97      386.07     15.23 o 
  -1   8   9     1066.26     1024.14     52.01 o 
   0   8   9      216.33      200.86      9.03 o 
   1   8   9      213.12      248.36      9.77 o 
   2   8   9      103.52      109.19     16.97 o 
   3   8   9       39.17       23.59     13.51 o 
   4   8   9       21.03       19.73      6.98 o 
   5   8   9      136.49      164.73     22.13 o 
   6   8   9        2.28       -0.48      7.35 o 
   7   8   9      112.40      138.45     13.71 o 
   8   8   9       53.75       85.79     21.07 o 
   9   8   9       75.48      102.93     13.76 o 
  10   8   9       25.74       20.03     11.97 o 
  11   8   9        0.14       14.69     11.95 o 
  12   8   9        8.46       16.48      7.54 o 
  13   8   9       27.62       36.78     17.98 o 
 -15   9   9       20.05       34.99     22.71 o 
 -14   9   9       26.37        2.13     12.29 o 
 -13   9   9       40.60       32.51     12.29 o 
 -12   9   9        0.06       26.83     11.99 o 
 -11   9   9       53.62       48.41     12.11 o 
 -10   9   9       37.71       39.14     11.91 o 
  -9   9   9       56.40       15.56     12.99 o 
  -8   9   9       95.15       74.13     16.60 o 
  -7   9   9      186.32      195.72     13.89 o 
  -6   9   9       40.89       39.91      6.80 o 
  -5   9   9      130.75      155.90      8.83 o 
  -4   9   9      927.91      981.62     19.07 o 
  -3   9   9      297.49      353.86     10.17 o 
  -2   9   9        0.61       18.22      5.14 o 
  -1   9   9      351.88      399.64     12.55 o 
   0   9   9        9.91        1.70      7.74 o 
   1   9   9      298.29      312.14     11.28 o 
   2   9   9      340.68      298.27     14.23 o 
   3   9   9      355.49      363.92     15.47 o 
   4   9   9        1.73       -5.90      5.90 o 
   5   9   9       41.15       19.02     11.64 o 
   6   9   9      267.18      278.92     13.56 o 
   7   9   9       93.65      119.63     13.45 o 
   8   9   9      107.42       96.39     13.41 o 
   9   9   9        0.72       -2.84      8.85 o 
  10   9   9        0.02       11.47     11.98 o 
  11   9   9        0.12        9.18     12.82 o 
  12   9   9        3.00       -1.59      8.33 o 
  13   9   9        0.97        3.21     19.79 o 
 -14  10   9       23.48        7.94     13.78 o 
 -13  10   9       39.19       60.33     15.56 o 
 -12  10   9       12.30       -4.53     11.16 o 
 -11  10   9       11.08       21.53     11.93 o 
 -10  10   9       71.13       42.76     11.95 o 
  -9  10   9        2.41       -8.80      8.80 o 
  -8  10   9      189.14      205.94     16.00 o 
  -7  10   9       53.00       67.38     16.86 o 
  -6  10   9        1.61       -1.07     12.42 o 
  -5  10   9      139.39      194.07     21.20 o 
  -4  10   9     1164.08     1104.27     22.21 o 
  -3  10   9      304.87      334.12     12.66 o 
  -2  10   9       84.93       93.23     11.32 o 
  -1  10   9      756.15      776.70     17.89 o 
   0  10   9       35.97       44.53      6.13 o 
   1  10   9      240.26      248.99     15.06 o 
   2  10   9      203.28      188.15      9.93 o 
   3  10   9       10.49        8.93      6.68 o 
   4  10   9      197.10      170.90     12.55 o 
   5  10   9       14.65       10.05      7.83 o 
   6  10   9       11.88       19.78     17.10 o 
   7  10   9      108.31       94.99     21.05 o 
   8  10   9       50.10       50.71     18.91 o 
   9  10   9       16.32        8.20     13.90 o 
  10  10   9        0.01       -1.47     18.80 o 
  11  10   9        8.43        6.00      6.51 o 
  12  10   9       49.06       32.86     15.36 o 
 -14  11   9       11.85       -8.61     15.42 o 
 -13  11   9        0.00      -13.48     13.48 o 
 -12  11   9        0.00       -6.00     11.39 o 
 -11  11   9       21.49      -14.92     14.92 o 
 -10  11   9       84.52      125.95     23.14 o 
  -9  11   9       28.66       25.11     16.72 o 
  -8  11   9       51.60       32.57     11.00 o 
  -7  11   9       68.16       34.99     16.57 o 
  -6  11   9        1.89       -0.47     12.09 o 
  -5  11   9        1.61       -3.95      8.16 o 
  -4  11   9      221.05      268.32     30.40 o 
  -3  11   9       89.42      121.46     12.72 o 
  -2  11   9        9.75       15.15      8.38 o 
  -1  11   9      246.12      197.37     10.62 o 
   0  11   9      165.49      139.58      9.38 o 
   1  11   9       96.62       97.91      8.46 o 
   2  11   9       32.78       38.78      6.92 o 
   3  11   9      278.93      317.32     15.86 o 
   4  11   9       78.14       67.59     12.15 o 
   5  11   9       42.37       63.31     10.15 o 
   6  11   9        0.22        7.91      7.52 o 
   7  11   9      138.38      195.59     30.94 o 
   8  11   9        0.00        5.44      9.59 o 
   9  11   9        6.08        8.17     10.52 o 
  10  11   9        1.33      -10.18     10.18 o 
  11  11   9        9.30       -6.98      6.98 o 
 -13  12   9        9.71      -16.56     22.24 o 
 -12  12   9       24.40       36.26     23.75 o 
 -11  12   9       23.46       17.96     21.58 o 
 -10  12   9        6.26      -15.63     15.63 o 
  -9  12   9        0.92       -6.54     16.29 o 
  -8  12   9        6.28       13.56     15.21 o 
  -7  12   9        0.89       36.40     16.91 o 
  -6  12   9       81.70       67.90     11.74 o 
  -5  12   9        3.69       11.06      9.59 o 
  -4  12   9       25.25       34.71     10.62 o 
  -3  12   9        0.04       -7.98      7.98 o 
  -2  12   9        2.34        6.32      8.18 o 
  -1  12   9        0.84       -6.92      6.92 o 
   0  12   9        0.42        1.60      7.40 o 
   1  12   9        3.85        1.65      5.74 o 
   2  12   9       97.71      103.18     10.77 o 
   3  12   9        5.38        0.19      6.74 o 
   4  12   9       61.09       47.63      9.46 o 
   5  12   9        1.52       -8.73      8.73 o 
   6  12   9        4.62        9.28     12.14 o 
   7  12   9       30.44        8.01     13.41 o 
   8  12   9       29.09       22.15     20.74 o 
   9  12   9       21.57       15.01     12.77 o 
  10  12   9        0.05        0.70      3.58 o 
 -11  13   9       49.66      102.91     28.24 o 
 -10  13   9       21.07        5.41     18.89 o 
  -9  13   9        3.38        6.28     17.85 o 
  -8  13   9        9.69        4.34     17.94 o 
  -7  13   9       26.45       67.60     13.60 o 
  -6  13   9       50.55       92.31     13.73 o 
  -5  13   9       11.85       23.67     10.11 o 
  -4  13   9      209.75      227.57     22.13 o 
  -3  13   9       13.79       11.89     16.50 o 
  -2  13   9       14.57        4.57     15.69 o 
  -1  13   9       24.47       23.23      9.43 o 
   0  13   9        4.87        9.25     12.20 o 
   1  13   9       16.17       34.93     14.45 o 
   2  13   9       44.81       27.11     12.51 o 
   3  13   9       15.39        8.28     12.37 o 
   5  13   9        0.87       36.60     12.28 o 
   6  13   9        5.12       26.25     12.89 o 
   7  13   9       67.63       88.35     17.57 o 
   8  13   9       30.70       79.28     25.16 o 
   9  13   9        1.88        5.66     15.63 o 
 -10  14   9        9.05        5.48     23.00 o 
  -9  14   9        0.01        7.41     22.15 o 
  -8  14   9        0.48       31.38     12.79 o 
  -7  14   9       24.14      -17.05     17.05 o 
  -6  14   9       10.73       -3.07     17.61 o 
  -5  14   9       20.74       13.39     11.33 o 
  -4  14   9       87.81       65.49     13.20 o 
  -3  14   9        0.00        1.30      9.54 o 
  -2  14   9        4.82       11.62     10.31 o 
  -1  14   9       15.61       18.36     10.50 o 
   0  14   9      118.99      121.05     13.90 o 
   3  14   9        4.77       36.26     15.06 o 
  -8  15   9        1.16      -13.42     21.63 o 
  -7  15   9        0.00      -19.12     19.12 o 
  -6  15   9        3.97       -5.08     17.52 o 
  -5  15   9       30.53       18.83     19.97 o 
  -4  15   9        0.49        1.94     17.52 o 
  -3  15   9        4.85       -9.55      9.55 o 
  -2  15   9        2.48       -5.48     16.01 o 
  -1  15   9       19.29       30.85     16.34 o 
  -5  16   9        6.21      -17.47     17.47 o 
  -4  16   9       42.70       61.44     22.29 o 
  -3  16   9        0.85        4.67     19.74 o 
  -2  16   9       16.19       28.35     13.49 o 
  -1  16   9        5.09       50.55     17.28 o 
 -18   0  10        7.80       23.74     15.64 o 
 -17   0  10       42.90       49.26     15.59 o 
 -16   0  10        6.60       19.48     12.23 o 
 -15   0  10      150.65      139.32     15.28 o 
 -14   0  10      192.07      235.60     17.11 o 
 -13   0  10      423.82      406.01     15.21 o 
 -12   0  10     1297.05     1262.60     30.37 o 
 -11   0  10      163.51      162.34     16.62 o 
 -10   0  10      545.10      488.66     17.01 o 
  -9   0  10     1452.91     1434.02     29.42 o 
  -8   0  10      245.36      224.72     13.01 o 
  -7   0  10      202.80      159.52     14.86 o 
  -6   0  10       87.01       89.05      5.53 o 
  -5   0  10       12.77        7.93      4.49 o 
  -4   0  10     1842.42     1971.89     26.28 o 
  -3   0  10      120.29       89.60      4.81 o 
  -2   0  10      232.88      232.49      9.44 o 
  -1   0  10        3.36       11.56      3.98 o 
   0   0  10     4964.38     4776.53     69.87 o 
   1   0  10     2429.55     2478.94     41.02 o 
   2   0  10      520.02      488.91     14.30 o 
   3   0  10       65.51       79.64      7.03 o 
   4   0  10      295.30      310.80     12.22 o 
   5   0  10      125.85      118.88     15.46 o 
   6   0  10      341.75      361.74     14.46 o 
   7   0  10      165.06      145.02     19.53 o 
   8   0  10      986.39     1039.24     26.23 o 
   9   0  10     1241.86     1240.42     29.99 o 
  10   0  10       66.22       65.22     10.56 o 
  11   0  10        0.01        1.27     14.83 o 
  12   0  10        7.45       43.01     21.06 o 
  13   0  10       13.77       33.66     19.88 o 
  14   0  10        0.03      -20.45     20.45 o 
 -18   1  10       22.98       23.19     11.04 o 
 -17   1  10       12.58       13.06     13.91 o 
 -16   1  10       15.12       16.95      8.59 o 
 -15   1  10        4.70       -2.02      7.21 o 
 -14   1  10      529.87      614.85     16.95 o 
 -13   1  10      262.59      236.86     10.86 o 
 -12   1  10        0.01        2.75      5.28 o 
 -11   1  10        0.06       -5.35      5.35 o 
 -10   1  10      483.42      507.07     12.29 o 
  -9   1  10        0.83        2.02      3.85 o 
  -8   1  10      117.50      121.39     18.98 o 
  -7   1  10      147.17      148.36      7.03 o 
  -6   1  10       94.35       58.33     11.08 o 
  -5   1  10      272.07      337.20      6.22 o 
  -4   1  10        6.50        4.11      2.38 o 
  -3   1  10     1080.21     1019.18     12.68 o 
  -2   1  10       91.89       85.63      3.66 o 
  -1   1  10      128.43      132.64      5.48 o 
   0   1  10        0.81       -1.37      2.59 o 
   1   1  10      280.65      336.87      8.26 o 
   2   1  10      167.16      180.25      6.61 o 
   3   1  10      451.07      489.52     12.24 o 
   4   1  10       38.90       36.48      4.42 o 
   5   1  10      599.73      595.76     15.62 o 
   6   1  10       96.96       90.67      6.10 o 
   7   1  10      239.21      243.77      9.23 o 
   8   1  10     1576.05     1516.87     29.28 o 
   9   1  10       40.06       34.64      6.74 o 
  10   1  10        8.06        6.43      7.76 o 
  11   1  10        2.29        2.32      8.11 o 
  12   1  10       14.87        5.53      8.25 o 
  13   1  10       31.34        1.41     13.59 o 
  14   1  10        1.68      -14.48     14.48 o 
 -18   2  10       27.43       33.41     13.37 o 
 -17   2  10        6.66      -10.34     11.07 o 
 -16   2  10        0.18       -3.38      8.05 o 
 -15   2  10       51.33       26.34      8.31 o 
 -14   2  10        5.11        0.44      5.52 o 
 -13   2  10      189.77      194.88     12.30 o 
 -12   2  10      181.32      174.43      9.91 o 
 -11   2  10       77.35       88.89      7.23 o 
 -10   2  10      693.20      638.40     15.18 o 
  -9   2  10       72.96       56.38      9.88 o 
  -8   2  10      192.62      201.44      8.81 o 
  -7   2  10        7.23       -0.22      2.97 o 
  -6   2  10        9.37        1.20      9.61 o 
  -5   2  10        5.90        7.62      3.54 o 
  -4   2  10     1791.94     1919.52     20.03 o 
  -3   2  10     1132.10     1130.89     13.84 o 
  -2   2  10      335.81      336.53      6.94 o 
  -1   2  10      552.45      593.46     10.45 o 
   0   2  10      211.10      199.47      5.28 o 
   1   2  10        2.38        4.58      2.35 o 
   2   2  10       82.23       77.46      5.29 o 
   3   2  10        2.10        2.10      2.54 o 
   4   2  10       23.66       30.85      5.61 o 
   5   2  10       81.17       79.64      8.51 o 
   6   2  10        0.32       -0.88      3.62 o 
   7   2  10       84.83      103.86      6.81 o 
   8   2  10       83.97       85.63     10.18 o 
   9   2  10      167.95      146.60     11.31 o 
  10   2  10        0.93       21.57      8.69 o 
  11   2  10        8.33       -0.19     16.09 o 
  12   2  10        3.01       -7.59      8.82 o 
  13   2  10        1.55       -4.76      8.64 o 
  14   2  10        1.20       28.12     25.26 o 
 -18   3  10        6.93      -22.19     22.19 o 
 -17   3  10        7.37       28.61     14.40 o 
 -16   3  10       12.15       32.96     13.07 o 
 -15   3  10        5.03      -10.12     10.12 o 
 -14   3  10      178.74      216.10     11.36 o 
 -13   3  10       18.30       25.67      6.60 o 
 -12   3  10        4.65        3.29      5.46 o 
 -11   3  10       21.97       15.41      5.41 o 
 -10   3  10      170.72      193.64      9.84 o 
  -9   3  10      301.00      276.80     10.43 o 
  -8   3  10       48.69       64.54      5.98 o 
  -7   3  10      269.76      248.95      8.89 o 
  -6   3  10     1925.84     1909.70     27.05 o 
  -5   3  10        0.73        0.05      3.34 o 
  -4   3  10      182.18      189.16     25.85 o 
  -3   3  10      963.76      937.97     14.82 o 
  -2   3  10      332.39      325.20      6.78 o 
  -1   3  10      270.93      298.79      6.34 o 
   0   3  10      345.99      324.03      5.65 o 
   1   3  10     5689.85     5658.61     50.87 o 
   2   3  10      518.02      547.42      9.27 o 
   3   3  10     1876.04     1917.01     23.86 o 
   4   3  10       11.20       14.54      3.25 o 
   5   3  10       28.91       22.25      3.69 o 
   6   3  10      234.18      239.49     11.83 o 
   7   3  10      128.62      107.64     14.57 o 
   8   3  10      364.58      351.72     14.71 o 
   9   3  10        8.60        8.13      9.54 o 
  10   3  10       47.17       45.77      9.67 o 
  11   3  10       43.15       26.00      9.43 o 
  12   3  10        1.14       -0.78      9.73 o 
  13   3  10        0.28        3.07      6.30 o 
  14   3  10       36.98       41.24     15.44 o 
 -17   4  10       44.21       34.85     14.76 o 
 -16   4  10        3.89       25.89     13.41 o 
 -15   4  10       44.49       35.63     12.17 o 
 -14   4  10        5.10       12.08     10.28 o 
 -13   4  10       36.91       34.58     10.33 o 
 -12   4  10        5.63        3.42      7.64 o 
 -11   4  10        9.70       11.00      5.68 o 
 -10   4  10      197.96      155.06      8.16 o 
  -9   4  10       35.69       39.74      6.07 o 
  -8   4  10      102.30      103.06      9.25 o 
  -7   4  10      221.76      265.67     15.89 o 
  -6   4  10     1919.84     1953.43     27.82 o 
  -5   4  10        7.03       11.63      4.61 o 
  -4   4  10       69.40       88.12      5.53 o 
  -3   4  10      697.53      652.27     12.53 o 
  -2   4  10      498.36      476.08     50.47 o 
  -1   4  10      562.23      556.49     23.36 o 
   0   4  10       58.16       44.88      3.01 o 
   1   4  10      931.03     1013.79     22.93 o 
   2   4  10        0.07       -1.55      3.56 o 
   3   4  10     2034.04     2068.82     23.11 o 
   4   4  10      908.41      973.40     14.09 o 
   5   4  10       84.59       76.31      8.89 o 
   6   4  10      119.50      113.48     10.16 o 
   7   4  10      285.79      214.36     12.55 o 
   8   4  10      268.50      287.98     14.39 o 
   9   4  10      551.41      538.68     18.99 o 
  10   4  10        3.73       14.38      8.75 o 
  11   4  10       17.76        1.94      9.46 o 
  12   4  10       73.47      101.04     12.17 o 
  13   4  10        3.90       -0.36      7.06 o 
  14   4  10        6.99        5.69     14.97 o 
  15   4  10        9.81       -2.40     18.75 o 
 -17   5  10        5.66        5.40     16.64 o 
 -16   5  10        3.79       19.46     13.74 o 
 -15   5  10        0.97       -5.29     10.76 o 
 -14   5  10       13.37       -9.75     10.65 o 
 -13   5  10       64.38       55.92     21.09 o 
 -12   5  10        0.01       -3.77      8.04 o 
 -11   5  10      266.98      286.18     24.36 o 
 -10   5  10      105.06       93.41      7.97 o 
  -9   5  10       20.08       16.25      5.50 o 
  -8   5  10       79.94       74.08      6.72 o 
  -7   5  10      219.27      233.08      9.24 o 
  -6   5  10        0.07        8.25      4.06 o 
  -5   5  10      697.42      748.84     14.82 o 
  -4   5  10     1086.58     1021.02     17.35 o 
  -3   5  10       31.07       21.70      6.15 o 
  -2   5  10     1021.40     1051.04     17.27 o 
  -1   5  10      472.34      469.53     12.95 o 
   0   5  10       72.17       72.42      4.13 o 
   1   5  10        1.02       -0.86      2.96 o 
   2   5  10      668.97      669.98     11.67 o 
   3   5  10       93.03      106.88      7.14 o 
   4   5  10        7.21        7.39      4.21 o 
   5   5  10      441.92      418.82     12.26 o 
   6   5  10        6.10       -2.84      5.15 o 
   7   5  10      164.19      135.28     15.78 o 
   8   5  10      614.24      653.14     20.61 o 
   9   5  10       28.68       32.30     10.21 o 
  10   5  10      108.51      111.33     17.20 o 
  11   5  10        2.48       -6.17     10.06 o 
  12   5  10       43.57       94.17     14.35 o 
  13   5  10       66.34       38.55     15.23 o 
  14   5  10        0.59        7.03     22.05 o 
 -17   6  10       60.99      139.58     48.39 o 
 -16   6  10        2.02      -13.52     13.52 o 
 -15   6  10        9.87      -12.36     17.77 o 
 -14   6  10       21.55        4.90     15.29 o 
 -13   6  10       37.82       41.15     20.34 o 
 -12   6  10       62.90       85.67     12.56 o 
 -11   6  10       40.16       35.30     13.22 o 
 -10   6  10       32.71       30.93      6.41 o 
  -9   6  10      248.16      225.17     10.29 o 
  -8   6  10      501.32      506.85     22.73 o 
  -7   6  10      381.03      370.79     10.16 o 
  -6   6  10        5.03        3.07      4.91 o 
  -5   6  10       10.00        9.95      4.22 o 
  -4   6  10      108.28      115.94      6.63 o 
  -3   6  10        2.56       -3.33      3.36 o 
  -2   6  10      470.55      476.75     11.05 o 
  -1   6  10       52.06       52.22      4.16 o 
   0   6  10       46.06       42.20      5.55 o 
   1   6  10      278.36      254.69     21.95 o 
   2   6  10        0.25       -8.15      8.66 o 
   3   6  10       59.22       58.34      9.41 o 
   4   6  10      370.09      356.92     12.24 o 
   5   6  10       25.82       38.13      6.82 o 
   6   6  10       95.08      104.45      8.92 o 
   7   6  10       11.66       -4.62      8.14 o 
   8   6  10       52.68       42.65     10.58 o 
   9   6  10       13.11        9.24      9.74 o 
  10   6  10       58.02       64.17     17.97 o 
  11   6  10       15.32        4.94     10.81 o 
  12   6  10       80.99       66.57     14.54 o 
  13   6  10       16.23        4.17      6.67 o 
  14   6  10        3.99       12.47     17.70 o 
 -16   7  10       47.63       86.81     16.27 o 
 -15   7  10        5.78       16.56     12.51 o 
 -14   7  10       24.19       13.36     13.32 o 
 -13   7  10       15.49       11.96     11.03 o 
 -12   7  10       17.40       -2.57      8.96 o 
 -11   7  10       64.14       49.41     10.66 o 
 -10   7  10       11.33       -0.51     12.36 o 
  -9   7  10      686.49      676.52     17.02 o 
  -8   7  10     1281.19     1153.09     21.83 o 
  -7   7  10       28.35       22.82      5.25 o 
  -6   7  10      627.89      600.40     14.32 o 
  -5   7  10       33.12       36.70      4.73 o 
  -4   7  10       28.33       30.41      6.27 o 
  -3   7  10      108.19      110.71     12.04 o 
  -2   7  10      450.62      478.62     15.64 o 
  -1   7  10      100.42      101.50      6.61 o 
   0   7  10      206.28      221.46      8.69 o 
   1   7  10       73.67       84.70      8.12 o 
   2   7  10       54.68       69.97      7.68 o 
   3   7  10      648.46      652.68     18.45 o 
   4   7  10      118.72      105.39      8.48 o 
   5   7  10       86.59       61.36      7.38 o 
   6   7  10       50.87       49.02      8.15 o 
   7   7  10      311.09      314.48     13.80 o 
   8   7  10       80.30       77.22     13.07 o 
   9   7  10        2.50       -0.60     10.22 o 
  10   7  10       66.66       47.18     12.41 o 
  11   7  10        0.73        5.41     11.91 o 
  12   7  10       17.13        4.96      5.20 o 
  13   7  10        6.36       -1.57      4.69 o 
 -16   8  10        0.53        8.95     22.52 o 
 -15   8  10       67.16       27.80     15.44 o 
 -14   8  10       23.54        2.15     20.86 o 
 -13   8  10       13.30       -2.83     11.47 o 
 -12   8  10       17.47       18.44     11.09 o 
 -11   8  10       14.73       16.68     10.63 o 
 -10   8  10        7.46       -7.40     15.46 o 
  -9   8  10      155.02      152.91     13.34 o 
  -8   8  10        0.12       -6.62      7.78 o 
  -7   8  10      595.90      570.91     15.02 o 
  -6   8  10      653.78      695.34     32.54 o 
  -5   8  10        5.84       15.32      5.11 o 
  -4   8  10      157.23      204.62     15.03 o 
  -3   8  10      788.61      821.22     17.54 o 
  -2   8  10      197.48      229.39      7.97 o 
  -1   8  10     1097.04     1042.14     25.85 o 
   0   8  10      168.72      165.52      8.32 o 
   1   8  10      105.32       67.70     11.75 o 
   2   8  10      752.87      712.22     19.95 o 
   3   8  10      123.74      114.17      9.83 o 
   4   8  10       13.00       11.06     14.27 o 
   5   8  10      712.31      749.35     23.24 o 
   6   8  10        6.05       10.20      6.70 o 
   7   8  10       43.58       15.95      8.65 o 
   8   8  10       22.08       22.78     11.05 o 
   9   8  10      197.13      254.29     18.99 o 
  10   8  10       60.45       93.70     15.00 o 
  11   8  10        2.58       26.49     12.73 o 
  12   8  10        4.68       16.10      7.95 o 
  13   8  10        7.67       10.92     17.80 o 
 -15   9  10        4.64       -2.20     20.87 o 
 -14   9  10        5.08       -3.31     18.30 o 
 -13   9  10        5.65        1.73     11.67 o 
 -12   9  10        0.87       -6.06     11.00 o 
 -11   9  10       18.79      -13.01     13.01 o 
 -10   9  10       41.56       12.72     10.00 o 
  -9   9  10        0.06       -8.03      8.03 o 
  -8   9  10        0.03       -3.60      9.97 o 
  -7   9  10      228.91      222.54     14.31 o 
  -6   9  10      107.43      126.96      9.49 o 
  -5   9  10      140.04      176.78     15.86 o 
  -4   9  10      911.24     1010.42     19.61 o 
  -3   9  10      102.77      136.97      8.78 o 
  -2   9  10       15.50       17.21      5.17 o 
  -1   9  10        9.02       11.63      8.79 o 
   0   9  10      612.89      563.53     18.25 o 
   1   9  10        1.08       -5.15      5.15 o 
   2   9  10        1.03       12.46      6.18 o 
   3   9  10      588.11      557.05     18.72 o 
   4   9  10      268.31      240.47     18.39 o 
   5   9  10      169.82      163.37     14.33 o 
   6   9  10        3.61       -2.16      8.34 o 
   7   9  10       69.77       79.98     12.42 o 
   8   9  10       18.88        9.12     11.30 o 
   9   9  10       97.82      103.84     14.01 o 
  10   9  10       12.51        4.10     11.46 o 
  11   9  10        4.94        7.85     12.91 o 
  12   9  10       48.18       92.91     17.30 o 
 -14  10  10        3.26      -13.07     13.07 o 
 -13  10  10       55.10       76.66     15.36 o 
 -12  10  10       10.95      -10.71     10.71 o 
 -11  10  10       80.57       58.85     13.35 o 
 -10  10  10        1.34        8.36     17.10 o 
  -9  10  10       11.44       11.12     10.62 o 
  -8  10  10       12.04       19.19     12.88 o 
  -7  10  10      168.07      197.41     22.57 o 
  -6  10  10       61.74       67.72     16.57 o 
  -5  10  10       26.58       21.50     13.32 o 
  -4  10  10        6.36       -2.32      6.90 o 
  -3  10  10      476.16      507.37     20.60 o 
  -2  10  10      614.40      562.37     21.46 o 
  -1  10  10      176.04      176.64      9.77 o 
   0  10  10      249.46      276.71     11.79 o 
   1  10  10        6.46       13.05      6.47 o 
   2  10  10      225.46      204.87     37.65 o 
   3  10  10        5.41       -0.07      6.09 o 
   4  10  10        1.98       -5.56      6.23 o 
   5  10  10       20.43       16.96     10.86 o 
   6  10  10       13.75       25.57     10.51 o 
   7  10  10      223.00      191.94     17.56 o 
   8  10  10        0.70        3.07      9.29 o 
   9  10  10        7.60       -9.94      9.94 o 
  10  10  10       26.20       50.55     12.54 o 
  11  10  10        0.74        6.66     13.23 o 
 -13  11  10       52.68       41.26     17.27 o 
 -12  11  10        9.51       13.83     13.83 o 
 -11  11  10       18.34       51.82     20.73 o 
 -10  11  10        5.20        4.14     16.15 o 
  -9  11  10       91.69       73.33     18.98 o 
  -8  11  10       90.19      118.60     21.06 o 
  -7  11  10       73.46       81.21     18.65 o 
  -6  11  10      296.32      281.89     25.92 o 
  -5  11  10       23.08       34.50      9.70 o 
  -4  11  10      315.40      336.78     28.51 o 
  -3  11  10      313.26      289.39     16.65 o 
  -2  11  10       38.10       43.29     11.43 o 
  -1  11  10       80.71       88.21     11.06 o 
   0  11  10        0.03        5.73      6.26 o 
   1  11  10       39.63       49.84      8.00 o 
   2  11  10       33.19       15.81     10.70 o 
   3  11  10       63.58       66.32      9.47 o 
   4  11  10       53.16       52.69      8.96 o 
   5  11  10       21.06       -2.34     10.29 o 
   6  11  10       14.67       15.60      9.66 o 
   7  11  10       34.80        5.42     10.54 o 
   8  11  10        0.64        0.95      9.98 o 
   9  11  10       17.13       22.48     11.32 o 
  10  11  10        0.84       -2.03     12.04 o 
 -12  12  10      101.19       62.98     25.50 o 
 -11  12  10        2.06       -7.68     19.97 o 
 -10  12  10       11.69      -17.43     17.99 o 
  -9  12  10        5.24       40.74     19.60 o 
  -8  12  10        0.62       59.57     19.79 o 
  -7  12  10       11.22       33.52     15.77 o 
  -6  12  10        5.60       -5.02      9.18 o 
  -5  12  10       77.84       86.31     12.61 o 
  -4  12  10       54.87       63.83     11.90 o 
  -3  12  10        0.76       -0.51      9.08 o 
  -2  12  10        0.35       -4.73      7.62 o 
  -1  12  10        8.40       -8.33      8.33 o 
   0  12  10        9.63        9.73     19.72 o 
   1  12  10       11.61       20.30     10.87 o 
   2  12  10        0.36        6.96      6.50 o 
   3  12  10       50.58       50.30      9.19 o 
   4  12  10       28.71        7.88     10.25 o 
   5  12  10        0.00       -9.73      9.73 o 
   6  12  10       29.08       57.30     14.97 o 
   7  12  10        1.10       -7.22      9.16 o 
   8  12  10       21.53       16.07     11.97 o 
   9  12  10       21.84       19.23     17.10 o 
 -11  13  10       59.20       87.88     27.20 o 
 -10  13  10        0.05        2.27     21.25 o 
  -9  13  10       40.29       98.04     25.45 o 
  -8  13  10       20.43        9.35     17.28 o 
  -7  13  10        0.70        0.13     11.25 o 
  -6  13  10      130.50      148.07     16.71 o 
  -5  13  10        0.81       19.41     10.17 o 
  -4  13  10       29.78       18.79     10.01 o 
  -3  13  10       11.77        0.87     14.90 o 
  -2  13  10       24.97       38.59     10.58 o 
  -1  13  10       12.26       -3.41     10.06 o 
   0  13  10       34.84       19.37     13.60 o 
   1  13  10       32.58       38.20     15.16 o 
   2  13  10        2.68        4.81     12.23 o 
   5  13  10       41.73       61.31     14.36 o 
   6  13  10        8.44       20.44     12.56 o 
   7  13  10        0.83       17.25     11.20 o 
   8  13  10       68.23      102.81     15.38 o 
  -9  14  10        0.05       37.40     22.95 o 
  -8  14  10        5.55       -3.81     19.69 o 
  -7  14  10       10.00        5.34     19.41 o 
  -6  14  10        4.22       -9.87      9.87 o 
  -5  14  10       21.42       -8.01     17.19 o 
  -4  14  10       26.84        3.54     16.95 o 
  -3  14  10        0.10      -14.12     14.12 o 
  -2  14  10       18.38       33.72     16.91 o 
   1  14  10      122.05      136.90     20.07 o 
  -7  15  10        2.12       -7.95     18.04 o 
  -6  15  10       29.16       50.29     22.95 o 
  -5  15  10        6.38       16.63     12.03 o 
  -4  15  10       74.37       73.06     21.06 o 
  -3  15  10        0.69      -15.49     15.49 o 
 -18   1  11        7.64       -1.50     10.10 o 
 -17   1  11       15.65        7.09      9.07 o 
 -16   1  11       13.81        4.32      9.82 o 
 -15   1  11        4.52        2.68      7.10 o 
 -14   1  11       91.39      101.44      8.17 o 
 -13   1  11      273.09      290.56     10.59 o 
 -12   1  11       13.77       15.80      5.79 o 
 -11   1  11      122.26      142.21      8.18 o 
 -10   1  11        0.02       -6.36      6.36 o 
  -9   1  11      157.02      155.54      8.26 o 
  -8   1  11       44.82       48.20      4.83 o 
  -7   1  11      284.20      266.25      8.12 o 
  -6   1  11      925.67      943.47     12.75 o 
  -5   1  11      717.23      736.70      9.81 o 
  -4   1  11       73.75      104.27      6.10 o 
  -3   1  11      537.58      488.04      8.31 o 
  -2   1  11       23.30       21.01      2.61 o 
  -1   1  11      946.03      957.43     14.94 o 
   0   1  11       89.55       95.75      7.49 o 
   1   1  11     1333.37     1270.74     18.39 o 
   2   1  11      824.64      824.15     14.10 o 
   3   1  11       59.11       74.57      5.18 o 
   4   1  11        2.73        6.34      3.37 o 
   5   1  11       69.30       70.04     11.56 o 
   6   1  11        8.45       -3.57      3.57 o 
   7   1  11      197.29      218.19     12.37 o 
   8   1  11       21.88       13.34      5.32 o 
   9   1  11        2.18       19.74      7.95 o 
  10   1  11      120.23      121.81     11.30 o 
  11   1  11        1.77        6.31      8.27 o 
  12   1  11        3.48        5.45     13.76 o 
  13   1  11       25.29        2.55     15.78 o 
  14   1  11        0.35      -18.46     20.49 o 
 -18   2  11        3.18      -13.56     22.57 o 
 -17   2  11        0.21        2.22      9.18 o 
 -16   2  11       45.29       44.74      9.90 o 
 -15   2  11        0.82       -0.46      7.37 o 
 -14   2  11       60.60       52.71      7.94 o 
 -13   2  11       16.00        3.99      6.08 o 
 -12   2  11       66.62       81.20      6.76 o 
 -11   2  11      191.31      163.77      9.54 o 
 -10   2  11      254.07      278.66      9.83 o 
  -9   2  11      108.86      113.45     13.49 o 
  -8   2  11       15.42       14.07     15.43 o 
  -7   2  11      355.48      358.36     21.77 o 
  -6   2  11      240.05      275.95      7.58 o 
  -5   2  11      546.15      600.60     15.53 o 
  -4   2  11      535.72      501.70      8.73 o 
  -3   2  11     1707.36     1611.45     18.15 o 
  -2   2  11      952.28     1009.11     12.87 o 
  -1   2  11       14.28        5.73      3.11 o 
   0   2  11      138.25      132.65      4.67 o 
   1   2  11     2714.28     2669.36     33.50 o 
   2   2  11     1095.47     1094.12     22.61 o 
   3   2  11      542.49      505.51     11.04 o 
   4   2  11      585.84      610.55     21.35 o 
   5   2  11      373.28      356.58      9.93 o 
   6   2  11       78.91       75.17      6.15 o 
   7   2  11      121.87      134.27      7.64 o 
   8   2  11      184.80      230.03     21.26 o 
   9   2  11        0.68       -5.36      7.66 o 
  10   2  11        1.76       -7.27      7.89 o 
  11   2  11       12.84        9.66      8.74 o 
  12   2  11        4.41       -1.13      8.90 o 
  13   2  11        1.61      -12.00     12.00 o 
  14   2  11        1.41      -19.49     19.49 o 
 -17   3  11       13.58       26.52     14.89 o 
 -16   3  11       12.65       25.91     10.16 o 
 -15   3  11      117.04      188.22     18.86 o 
 -14   3  11        0.04       -6.94      6.94 o 
 -13   3  11        4.11       -5.08      7.15 o 
 -12   3  11        5.74        5.03      6.19 o 
 -11   3  11        2.82        5.58      5.54 o 
 -10   3  11      184.42      190.74     11.25 o 
  -9   3  11       42.25       42.03      8.66 o 
  -8   3  11        0.34        3.92      4.21 o 
  -7   3  11      267.97      288.02     12.67 o 
  -6   3  11      749.92      748.25     29.68 o 
  -5   3  11     1435.51     1509.15     19.47 o 
  -4   3  11      468.50      525.65     59.05 o 
  -3   3  11      135.27      150.53      5.25 o 
  -2   3  11      948.15     1001.41     13.17 o 
  -1   3  11        5.43        7.09      3.44 o 
   0   3  11      343.55      368.18      7.62 o 
   1   3  11      858.27      840.57     12.18 o 
   2   3  11      228.45      222.86      6.32 o 
   3   3  11     1321.24     1380.10     20.33 o 
   4   3  11      442.10      452.60     10.87 o 
   5   3  11      637.26      618.50     13.06 o 
   6   3  11       12.51       -2.95      6.01 o 
   7   3  11        0.90       -4.63      6.68 o 
   8   3  11        2.80       -8.41      8.67 o 
   9   3  11        3.27       10.31      7.94 o 
  10   3  11       85.98       83.89     10.72 o 
  11   3  11        1.56       -7.88      8.65 o 
  12   3  11        3.57       -4.40      9.62 o 
  13   3  11        3.32        3.95      6.82 o 
  14   3  11        0.15      -11.64     11.64 o 
 -17   4  11        0.21       18.59     14.25 o 
 -16   4  11       75.90       99.67     23.31 o 
 -15   4  11       23.51       36.28     12.37 o 
 -14   4  11       70.76       77.35     12.78 o 
 -13   4  11       47.71       46.12      8.86 o 
 -12   4  11       55.04       48.69      7.83 o 
 -11   4  11       10.67        6.99      6.08 o 
 -10   4  11       32.41       25.82      5.96 o 
  -9   4  11      107.61      123.14      8.28 o 
  -8   4  11       63.55       59.38      6.21 o 
  -7   4  11        0.24       -2.35      7.70 o 
  -6   4  11      928.36      907.93     16.97 o 
  -5   4  11      446.47      491.39     11.58 o 
  -4   4  11     2142.27     2064.99     27.26 o 
  -3   4  11       73.98       78.06      6.64 o 
  -2   4  11      336.67      383.02     31.88 o 
  -1   4  11     1355.98     1433.52     22.15 o 
   0   4  11       65.91       70.67      7.69 o 
   1   4  11       43.87       49.03      5.82 o 
   2   4  11      581.74      578.28     10.21 o 
   3   4  11        1.96        7.83      3.19 o 
   4   4  11     1005.57     1013.76     22.15 o 
   5   4  11      196.74      191.00     11.49 o 
   6   4  11      103.69       88.87      9.68 o 
   7   4  11        1.85       -7.11      7.11 o 
   8   4  11       70.13       61.15      9.68 o 
   9   4  11       33.17       21.55      8.86 o 
  10   4  11       14.27        1.44      8.51 o 
  11   4  11       27.33        9.01     11.31 o 
  12   4  11        4.70       -2.28     10.12 o 
  13   4  11        0.58       -0.63      8.90 o 
  14   4  11        0.40        9.04     17.41 o 
 -17   5  11       15.19       16.51     15.01 o 
 -16   5  11       16.29      -12.57     12.57 o 
 -15   5  11       39.63       70.89     13.80 o 
 -14   5  11       37.59       49.92     16.39 o 
 -13   5  11        0.99        0.04     17.60 o 
 -12   5  11       87.10       64.31     10.65 o 
 -11   5  11        4.99        5.73      6.00 o 
 -10   5  11       46.49       47.96      6.84 o 
  -9   5  11      152.28      115.37      7.26 o 
  -8   5  11       91.55       92.58      7.46 o 
  -7   5  11      362.75      415.24     12.00 o 
  -6   5  11      168.83      165.24      7.95 o 
  -5   5  11     1493.38     1547.40     26.84 o 
  -4   5  11      699.12      724.42     14.38 o 
  -3   5  11       79.00       67.79      5.17 o 
  -2   5  11      109.77       96.75      7.57 o 
  -1   5  11      294.93      327.19     24.32 o 
   0   5  11      742.08      743.70     12.69 o 
   1   5  11        3.37        8.18      4.44 o 
   2   5  11        1.74        4.92      3.83 o 
   3   5  11      250.34      255.28     11.40 o 
   4   5  11       98.82      112.08      9.68 o 
   5   5  11      507.17      511.49     17.04 o 
   6   5  11      186.35      167.99     21.36 o 
   7   5  11       65.70       34.38      9.37 o 
   8   5  11      150.41      164.76     12.95 o 
   9   5  11      156.16      142.00     12.84 o 
  10   5  11      102.48      132.87     24.62 o 
  11   5  11       47.84       63.06     12.99 o 
  12   5  11        4.12       -3.26     16.68 o 
  13   5  11        0.72       -2.80      3.73 o 
  14   5  11       11.39       23.05     18.83 o 
 -16   6  11       70.17       81.31     16.58 o 
 -15   6  11       48.24       83.93     14.87 o 
 -14   6  11        1.58       15.62     11.23 o 
 -13   6  11        8.38       11.36      9.53 o 
 -12   6  11        6.05       -7.93      7.93 o 
 -11   6  11       88.06       97.32     12.02 o 
 -10   6  11      409.00      431.99     13.96 o 
  -9   6  11      229.34      234.62     13.37 o 
  -8   6  11     1125.97     1102.67     18.41 o 
  -7   6  11      505.33      519.72     13.72 o 
  -6   6  11       98.51      103.77     11.65 o 
  -5   6  11      262.62      294.21     10.00 o 
  -4   6  11      118.30      131.53      7.12 o 
  -3   6  11        0.10       -1.37      4.45 o 
  -2   6  11      229.77      220.15     11.24 o 
  -1   6  11       54.08       49.28      4.81 o 
   0   6  11      137.36      151.36      8.09 o 
   1   6  11      407.21      396.13     28.94 o 
   2   6  11      120.71      115.51      7.68 o 
   3   6  11       31.36       33.21      5.70 o 
   4   6  11      365.99      332.23     12.18 o 
   5   6  11       38.02       34.76      9.27 o 
   6   6  11        0.48        5.73      8.67 o 
   7   6  11       75.03       72.18     12.24 o 
   8   6  11       96.91       66.54     19.20 o 
   9   6  11      138.14      152.83     31.89 o 
  10   6  11       27.70       26.05     11.73 o 
  11   6  11       14.11        8.43     11.33 o 
  12   6  11        5.64        1.23     12.07 o 
  13   6  11        4.70        9.08     12.27 o 
 -16   7  11        4.78       -7.66     18.58 o 
 -15   7  11        2.42        5.24     14.50 o 
 -14   7  11        0.50       -1.24     10.87 o 
 -13   7  11       30.99       43.69     15.36 o 
 -12   7  11        2.61       -7.99      7.99 o 
 -11   7  11       73.05       81.26     11.34 o 
 -10   7  11      118.84      164.19     13.66 o 
  -9   7  11      429.96      406.10     17.75 o 
  -8   7  11      179.78      164.38     11.53 o 
  -7   7  11      484.41      521.69     14.11 o 
  -6   7  11       32.04       25.92      4.90 o 
  -5   7  11       31.07       54.82      6.11 o 
  -4   7  11      239.77      244.22      9.39 o 
  -3   7  11       28.64       35.35      5.12 o 
  -2   7  11      166.39      185.57      8.02 o 
  -1   7  11      412.04      387.34     14.30 o 
   0   7  11       93.44       91.59     11.48 o 
   1   7  11       22.64       14.72     10.10 o 
   2   7  11      563.16      552.61     23.35 o 
   3   7  11       10.44        6.19      6.28 o 
   4   7  11      167.40      170.75      9.96 o 
   5   7  11        0.38       -6.64      6.64 o 
   6   7  11        3.41       14.86      9.22 o 
   7   7  11       91.44       89.66     12.50 o 
   8   7  11        1.08       -0.62      9.50 o 
   9   7  11       29.52       31.84     11.22 o 
  10   7  11       38.36       58.98     16.64 o 
  11   7  11        0.48        1.22     11.54 o 
  12   7  11        0.00       -4.39     12.27 o 
  13   7  11        9.43       34.47     14.31 o 
 -15   8  11       33.01       34.30     13.88 o 
 -14   8  11       11.29       -7.13     11.85 o 
 -13   8  11        1.22      -14.42     16.31 o 
 -12   8  11        9.57        1.07     14.75 o 
 -11   8  11       51.93       77.83     12.75 o 
 -10   8  11        1.62       -8.09      8.09 o 
  -9   8  11        3.14       -3.78      7.77 o 
  -8   8  11      939.70      976.58     26.84 o 
  -7   8  11       26.53       43.27     14.91 o 
  -6   8  11      186.71      188.93      9.48 o 
  -5   8  11       65.96       79.49      9.45 o 
  -4   8  11      263.90      278.00     10.51 o 
  -3   8  11      124.01      173.80      6.68 o 
  -2   8  11      283.31      243.40     10.25 o 
  -1   8  11       60.27       60.99     13.90 o 
   0   8  11        0.02       -2.53     14.78 o 
   1   8  11      965.16      950.65     23.66 o 
   2   8  11      542.82      466.52     16.77 o 
   3   8  11      399.99      400.35     15.94 o 
   4   8  11       87.92       91.34      8.41 o 
   5   8  11        0.56       13.07      6.28 o 
   6   8  11       21.62       23.71      8.92 o 
   7   8  11        4.22       13.93     10.80 o 
   8   8  11       18.91       33.90     13.80 o 
   9   8  11       13.53       10.73     11.38 o 
  10   8  11        0.39       30.61     11.98 o 
  11   8  11        2.65       29.30     13.02 o 
  12   8  11       11.82      -12.47     12.47 o 
 -15   9  11       50.44       78.54     25.88 o 
 -14   9  11        0.00        1.91     12.60 o 
 -13   9  11       34.40       29.53     13.63 o 
 -12   9  11       26.27       31.76     12.95 o 
 -11   9  11        0.55        2.14      9.94 o 
 -10   9  11       10.88       -3.98      8.89 o 
  -9   9  11        2.87        6.21      8.83 o 
  -8   9  11      110.38      132.04     23.87 o 
  -7   9  11       14.52       13.42      8.32 o 
  -6   9  11        3.96       -2.88      6.94 o 
  -5   9  11       50.97       47.45      6.81 o 
  -4   9  11      204.56      247.46     10.45 o 
  -3   9  11      132.62      123.55      8.46 o 
  -2   9  11        3.61       -5.32      5.32 o 
  -1   9  11     2297.02     2148.55     59.82 o 
   0   9  11      584.43      559.33     26.65 o 
   1   9  11      176.64      155.08     25.57 o 
   2   9  11      348.04      364.12     57.86 o 
   3   9  11       32.56       15.60      6.77 o 
   4   9  11       55.62       63.48     22.65 o 
   5   9  11        9.46       22.67     12.11 o 
   6   9  11       40.18       57.27     14.56 o 
   7   9  11      147.79      171.09     15.72 o 
   8   9  11       19.93        5.04     10.99 o 
   9   9  11        0.54       -2.87     12.42 o 
  10   9  11       12.54       36.70     13.75 o 
  11   9  11        1.04       15.19     13.33 o 
  12   9  11       10.22       48.20     16.01 o 
 -14  10  11        9.32        2.23     14.38 o 
 -13  10  11        4.32       28.29     13.89 o 
 -12  10  11        2.08      -11.17     11.17 o 
 -11  10  11        0.09        9.88     11.69 o 
 -10  10  11        6.91       18.79     10.89 o 
  -9  10  11       38.71       38.54     11.27 o 
  -8  10  11      115.88      112.61     13.28 o 
  -7  10  11      292.30      284.02     25.22 o 
  -6  10  11       74.46       64.64     15.35 o 
  -5  10  11        0.14      -11.14     11.14 o 
  -4  10  11       20.32       24.39     16.52 o 
  -3  10  11       97.19      106.64     11.06 o 
  -2  10  11      289.66      317.88     30.59 o 
  -1  10  11       16.87       23.24      8.14 o 
   0  10  11       17.62        2.00      5.80 o 
   1  10  11       12.12       17.11     10.51 o 
   2  10  11        0.01        0.75     10.17 o 
   3  10  11       22.83        9.68      9.96 o 
   4  10  11       84.15       75.06     14.36 o 
   5  10  11        8.67       12.72      8.76 o 
   6  10  11       53.06       82.96     12.55 o 
   7  10  11        0.38       10.59      9.63 o 
   8  10  11        4.69       22.86     10.76 o 
   9  10  11       11.91       17.04     11.24 o 
  10  10  11        1.76       -0.92     10.98 o 
  11  10  11       29.62       18.25     14.99 o 
 -13  11  11        4.58      -10.15     19.50 o 
 -12  11  11       14.20       42.41     24.41 o 
 -11  11  11       17.22      -13.49     17.61 o 
 -10  11  11        1.99       15.09     17.14 o 
  -9  11  11        4.50      -15.06     15.06 o 
  -8  11  11       34.77       -2.47     15.02 o 
  -7  11  11      165.62      164.42     22.90 o 
  -6  11  11       35.68       33.46     15.30 o 
  -5  11  11        1.68       11.10      8.63 o 
  -4  11  11        4.34       -7.62      7.62 o 
  -3  11  11        2.61       12.87      8.93 o 
  -2  11  11        1.15       -9.26      9.26 o 
  -1  11  11       29.05       17.03      8.39 o 
   0  11  11        0.04        0.44      6.09 o 
   1  11  11        9.64       -5.84      6.25 o 
   2  11  11        3.79       -4.23      6.38 o 
   3  11  11       15.09       17.29      7.23 o 
   4  11  11        2.17       -8.83      8.83 o 
   5  11  11        8.66       13.49     10.11 o 
   6  11  11       63.44       53.47     11.89 o 
   7  11  11        0.63       -3.09      9.19 o 
   8  11  11        0.01       -7.26     10.64 o 
   9  11  11       10.95        1.05     11.85 o 
  10  11  11        4.56       26.72     12.95 o 
 -12  12  11       11.18       37.13     23.99 o 
 -11  12  11       22.41        9.28     19.93 o 
 -10  12  11        6.07       23.04     19.55 o 
  -9  12  11       16.07       29.05     17.24 o 
  -8  12  11        8.65        5.48     17.52 o 
  -7  12  11       20.74        3.81     15.72 o 
  -6  12  11      283.22      346.39     64.91 o 
  -5  12  11       15.19       16.56     14.09 o 
  -4  12  11       21.96       34.61     19.09 o 
  -3  12  11      127.24      113.45     16.89 o 
  -2  12  11       26.84       20.57     11.90 o 
  -1  12  11        1.98        9.28     11.19 o 
   0  12  11       34.44       46.65      8.79 o 
   1  12  11       27.01       39.21      9.85 o 
   2  12  11        0.13       12.43      7.19 o 
   3  12  11        0.77       -7.84      7.84 o 
   4  12  11        1.67       32.46     12.28 o 
   5  12  11        7.60        4.47     10.39 o 
   6  12  11       58.34       73.69     13.28 o 
   7  12  11       33.06       60.99     13.22 o 
   8  12  11        2.45       18.60     17.14 o 
   9  12  11        2.85      -20.54     20.54 o 
 -11  13  11       33.12       85.35     26.73 o 
 -10  13  11       18.55        9.68     22.48 o 
  -9  13  11        0.06        7.88     18.04 o 
  -8  13  11       35.07        4.88     18.61 o 
  -7  13  11        5.65      -10.82     16.39 o 
  -6  13  11        2.00       22.72     10.75 o 
  -5  13  11       63.19       96.95     27.20 o 
  -4  13  11       25.76       25.59     11.03 o 
  -3  13  11        0.06       -7.88     11.29 o 
  -2  13  11        5.66       -4.34     12.09 o 
  -1  13  11       31.95       17.43     13.27 o 
   0  13  11        1.70       -6.48     11.38 o 
   5  13  11        3.26       24.91     12.04 o 
   6  13  11       34.26       66.11     15.35 o 
   7  13  11        0.83      -10.81     10.91 o 
   8  13  11        2.97       51.96     15.68 o 
  -9  14  11       33.73       13.89     21.20 o 
  -8  14  11        5.12      -18.70     18.70 o 
  -7  14  11       31.11       40.81     14.18 o 
  -6  14  11       19.13       10.42     16.76 o 
  -5  14  11        2.95      -13.49     17.66 o 
  -1  14  11        8.55      -10.25     10.25 o 
  -7  15  11        0.36       14.96     20.97 o 
  -6  15  11       12.60        8.41     20.73 o 
 -17   0  12        7.81       41.05     15.46 o 
 -16   0  12       46.19       14.27     19.68 o 
 -15   0  12       69.97      100.06     18.39 o 
 -14   0  12        9.81       14.07      7.87 o 
 -13   0  12       89.89       85.57     11.55 o 
 -12   0  12       60.00       44.04      9.40 o 
 -11   0  12      124.15      162.45     17.06 o 
 -10   0  12       45.45       55.90      8.67 o 
  -9   0  12      174.69      179.26     11.44 o 
  -8   0  12      163.70      157.04     10.13 o 
  -7   0  12      123.92      178.50     10.16 o 
  -6   0  12        8.68       14.25      4.44 o 
  -5   0  12      547.76      613.12     12.71 o 
  -4   0  12     1023.57     1016.19     17.03 o 
  -3   0  12      582.63      553.37     15.36 o 
  -2   0  12      634.20      613.07     16.57 o 
  -1   0  12     4906.62     4613.24     69.23 o 
   0   0  12       28.26       43.66      6.63 o 
   1   0  12     3124.19     2978.81     49.34 o 
   2   0  12       74.09       76.53     15.60 o 
   3   0  12      164.40      162.02     10.56 o 
   4   0  12       20.69       16.13      5.63 o 
   5   0  12       48.04       40.86      7.42 o 
   6   0  12      247.30      306.80     14.33 o 
   7   0  12       50.84       37.34      9.66 o 
   8   0  12      228.52      221.09     13.89 o 
   9   0  12      113.61      119.12     14.02 o 
  10   0  12        1.76      -13.84     13.84 o 
  11   0  12       36.65       21.57     18.13 o 
  12   0  12        0.12      -17.61     17.61 o 
  13   0  12       21.82        1.74     21.77 o 
  14   0  12      271.95      374.45     41.08 o 
 -17   1  12       64.89       59.26     11.39 o 
 -16   1  12       12.29       21.18      9.15 o 
 -15   1  12       53.50       63.36      8.00 o 
 -14   1  12       28.40       20.13      6.43 o 
 -13   1  12       30.79       72.28      7.79 o 
 -12   1  12      508.78      561.93     14.76 o 
 -11   1  12      861.99      768.02     19.01 o 
 -10   1  12      163.83      168.02     11.27 o 
  -9   1  12      974.09      967.50     16.86 o 
  -8   1  12      386.88      371.48     10.92 o 
  -7   1  12        0.38       11.17      3.57 o 
  -6   1  12        8.69       11.16      3.41 o 
  -5   1  12      505.42      540.50     12.04 o 
  -4   1  12       12.77       18.57      2.90 o 
  -3   1  12      862.04      888.81     12.23 o 
  -2   1  12      256.09      273.32      8.02 o 
  -1   1  12       10.67       13.70      3.44 o 
   0   1  12       12.67       14.80      4.37 o 
   1   1  12      673.06      711.17     13.18 o 
   2   1  12       60.85       50.10      5.09 o 
   3   1  12       66.39       89.74      5.75 o 
   4   1  12       73.74       66.36      5.41 o 
   5   1  12       90.21       81.19      6.01 o 
   6   1  12        9.79        7.92      5.51 o 
   7   1  12      792.08      849.28     16.80 o 
   8   1  12      313.89      274.22     10.35 o 
   9   1  12       38.57       38.36      8.64 o 
  10   1  12       17.98       12.44      8.76 o 
  11   1  12       13.58        9.44      9.19 o 
  12   1  12       15.81        9.72     17.14 o 
  13   1  12       39.51       19.23     16.21 o 
  14   1  12       16.37        6.96     18.23 o 
 -17   2  12       14.52       23.90     10.23 o 
 -16   2  12       46.26       68.80     10.28 o 
 -15   2  12       19.26       35.10      7.22 o 
 -14   2  12       65.40       65.18      8.11 o 
 -13   2  12       11.39       17.27      5.77 o 
 -12   2  12      343.59      339.96     11.89 o 
 -11   2  12       14.30       21.69      6.05 o 
 -10   2  12       37.28       29.53     11.63 o 
  -9   2  12       10.68      267.86    185.11 o 
  -8   2  12       42.66       45.65     16.90 o 
  -7   2  12       47.26       67.87     21.04 o 
  -6   2  12        1.37       -2.71      2.71 o 
  -5   2  12      240.84      263.11      6.81 o 
  -4   2  12      138.97      157.61      5.90 o 
  -3   2  12      805.21      804.69     11.61 o 
  -2   2  12      442.84      467.07     10.20 o 
  -1   2  12      600.52      569.07      9.45 o 
   0   2  12      125.19      120.86      7.19 o 
   1   2  12        2.89       11.18      3.43 o 
   2   2  12      410.64      429.77     11.97 o 
   3   2  12       45.60       44.81      4.78 o 
   4   2  12       63.54       77.53      5.75 o 
   5   2  12        0.12       -3.46      3.46 o 
   6   2  12       16.50        1.18      4.39 o 
   7   2  12        4.47        4.45      6.95 o 
   8   2  12      133.73      186.88     12.21 o 
   9   2  12      122.61      126.50     11.16 o 
  10   2  12       36.07       35.59      9.16 o 
  11   2  12        1.69       -8.45      8.45 o 
  12   2  12        7.20       15.28     10.32 o 
  13   2  12        4.78       17.54     16.30 o 
  14   2  12       48.04       23.45     18.76 o 
 -17   3  12      130.84      159.85     23.94 o 
 -16   3  12       15.01       14.33     10.46 o 
 -15   3  12       11.69       16.30     11.53 o 
 -14   3  12       16.13       12.46     13.92 o 
 -13   3  12       51.34       36.87      8.10 o 
 -12   3  12       47.59       30.10      6.18 o 
 -11   3  12       75.89       68.80      7.71 o 
 -10   3  12      143.56      114.23      8.60 o 
  -9   3  12      134.07      155.26      8.91 o 
  -8   3  12       21.92       39.87      7.11 o 
  -7   3  12       37.23       18.15      8.91 o 
  -6   3  12      463.81      450.90     10.39 o 
  -5   3  12     1086.53     1079.60     17.24 o 
  -4   3  12      619.93      694.43     11.10 o 
  -3   3  12      611.93      643.58     10.52 o 
  -2   3  12      996.66     1027.46     16.35 o 
  -1   3  12       13.25        5.31      2.62 o 
   0   3  12      109.33      127.81      5.12 o 
   1   3  12      106.22      114.59      7.15 o 
   2   3  12      641.43      668.32     23.48 o 
   3   3  12     2603.60     2521.97     35.29 o 
   4   3  12     1207.93     1162.88     19.05 o 
   5   3  12        8.48       -3.47      5.63 o 
   6   3  12     1051.86     1037.68     23.83 o 
   7   3  12      244.37      231.38     19.92 o 
   8   3  12      170.31      169.59     13.48 o 
   9   3  12        7.73       -0.31      7.70 o 
  10   3  12        0.10        3.15      8.33 o 
  11   3  12       28.95       20.68      9.81 o 
  12   3  12        0.37      -13.66     15.48 o 
  13   3  12        3.43        5.04      8.34 o 
  14   3  12       10.74      -17.27     17.27 o 
 -17   4  12       19.45       -1.02     13.98 o 
 -16   4  12       62.78       93.44     16.44 o 
 -15   4  12       58.93       74.89     13.84 o 
 -14   4  12       28.86       19.74     11.27 o 
 -13   4  12      110.85      128.62     13.45 o 
 -12   4  12       26.85       34.37      7.12 o 
 -11   4  12        5.25       -5.12      5.12 o 
 -10   4  12      455.29      479.56     14.73 o 
  -9   4  12      117.32       97.76      7.81 o 
  -8   4  12       48.00       56.39      6.30 o 
  -7   4  12     1051.62     1053.13     21.99 o 
  -6   4  12       33.22       36.28      5.28 o 
  -5   4  12     1089.28     1005.08     17.74 o 
  -4   4  12     1249.90     1338.06     48.70 o 
  -3   4  12      403.68      432.87     12.44 o 
  -2   4  12      418.74      444.95     13.50 o 
  -1   4  12       10.79       13.19      3.11 o 
   0   4  12       45.23       46.77      5.18 o 
   1   4  12       98.31      115.79     10.82 o 
   2   4  12      812.32      829.23     15.23 o 
   3   4  12      796.72      800.09     15.11 o 
   4   4  12      208.66      257.94     12.70 o 
   5   4  12        7.86       -1.38      6.22 o 
   6   4  12      541.34      505.01     17.62 o 
   7   4  12       63.60       49.50     10.06 o 
   8   4  12       35.81       36.02      9.32 o 
   9   4  12      182.93      193.89     13.98 o 
  10   4  12        5.45       -4.93      8.61 o 
  11   4  12        5.66        7.68      9.91 o 
  12   4  12       64.16       47.10     16.56 o 
  13   4  12       15.01        4.15      4.64 o 
  14   4  12        0.01        7.48     17.24 o 
 -17   5  12        0.35        5.39     14.61 o 
 -16   5  12        0.11       -9.38     13.04 o 
 -15   5  12       17.55       33.69     19.72 o 
 -14   5  12       38.63       25.61     11.06 o 
 -13   5  12       25.98       36.24     10.77 o 
 -12   5  12      237.79      246.45     15.06 o 
 -11   5  12      128.00      138.49      9.91 o 
 -10   5  12       69.86       43.46      6.33 o 
  -9   5  12        3.42       -5.22      5.22 o 
  -8   5  12      138.94      140.02      9.28 o 
  -7   5  12       10.92        1.10      4.49 o 
  -6   5  12     1624.19     1579.82     24.92 o 
  -5   5  12      233.14      238.05      9.98 o 
  -4   5  12        0.94        1.72      3.60 o 
  -3   5  12      817.83      773.08     28.31 o 
  -2   5  12        0.14        0.65      7.37 o 
  -1   5  12       25.53       25.09      4.44 o 
   0   5  12        0.15       -0.27      3.56 o 
   1   5  12        1.27       -2.87      2.87 o 
   2   5  12       68.66       59.55      7.52 o 
   3   5  12     1330.45     1334.54     27.71 o 
   4   5  12       23.03       32.43      7.25 o 
   5   5  12      351.80      375.02     15.71 o 
   6   5  12      512.40      551.19     40.43 o 
   7   5  12       82.97       65.22     10.27 o 
   8   5  12      119.71       96.31     17.43 o 
   9   5  12      176.09      173.95     27.78 o 
  10   5  12        2.78        0.36     10.33 o 
  11   5  12       42.37       73.29     18.93 o 
  12   5  12        8.63       18.71     11.74 o 
  13   5  12       29.21       24.99     14.10 o 
 -16   6  12        0.44       -2.90     16.62 o 
 -15   6  12       10.42       -5.33     10.36 o 
 -14   6  12        0.96       -9.69      9.69 o 
 -13   6  12       28.90       28.42     10.90 o 
 -12   6  12      230.40      246.30     17.15 o 
 -11   6  12       30.01       24.38      9.05 o 
 -10   6  12      104.03      127.68     12.48 o 
  -9   6  12       19.35       22.03      7.32 o 
  -8   6  12        0.01       -4.91      4.91 o 
  -7   6  12       23.79       17.16      5.47 o 
  -6   6  12      152.43      156.87      8.42 o 
  -5   6  12      693.07      711.95     22.51 o 
  -4   6  12       81.40       95.87      7.99 o 
  -3   6  12       46.22       57.71      7.00 o 
  -2   6  12        0.00        6.40      4.84 o 
  -1   6  12      327.55      351.86     41.27 o 
   0   6  12      277.12      274.43     10.42 o 
   1   6  12        3.68        2.44      4.14 o 
   2   6  12      218.45      214.73     13.10 o 
   3   6  12        2.54       13.03      6.73 o 
   4   6  12        6.53        2.64      7.16 o 
   5   6  12      648.91      649.48     46.23 o 
   6   6  12        3.29       -7.86      8.75 o 
   7   6  12       83.88      109.11     19.91 o 
   8   6  12        0.54       -8.88      8.88 o 
   9   6  12      117.82      121.33     29.04 o 
  10   6  12        8.94       17.90     11.33 o 
  11   6  12       16.37        3.75     11.56 o 
  12   6  12       21.62       35.55     13.35 o 
  13   6  12        3.31       15.95      9.08 o 
 -16   7  12       13.15        1.68     13.37 o 
 -15   7  12        6.41        8.92     18.35 o 
 -14   7  12       10.92        8.96     11.52 o 
 -13   7  12        3.28        2.68     10.19 o 
 -12   7  12       84.41       60.37     18.87 o 
 -11   7  12      379.31      434.28     20.39 o 
 -10   7  12       37.96       18.04      8.57 o 
  -9   7  12       43.66       32.60      8.68 o 
  -8   7  12        5.82        9.38      8.71 o 
  -7   7  12        4.83       14.10      4.72 o 
  -6   7  12       33.51       18.12      5.34 o 
  -5   7  12      420.23      472.76     12.97 o 
  -4   7  12       20.38       24.13      5.04 o 
  -3   7  12      138.78      133.69      9.48 o 
  -2   7  12       15.17        5.05      6.47 o 
  -1   7  12        5.22      163.68    126.32 o 
   0   7  12       81.26       75.43      7.75 o 
   1   7  12       54.91       59.02     21.96 o 
   2   7  12        2.18       10.03      4.89 o 
   3   7  12      125.97      130.52     11.81 o 
   4   7  12       63.25       55.28     11.07 o 
   5   7  12       45.04       47.06     10.45 o 
   6   7  12       76.95       72.37     12.58 o 
   7   7  12      100.92      135.49     14.64 o 
   8   7  12      165.54      198.72     17.19 o 
   9   7  12        6.07       15.63     11.57 o 
  10   7  12      217.19      205.13     21.78 o 
  11   7  12       35.30       27.03     12.98 o 
  12   7  12       10.88       12.27     13.76 o 
 -15   8  12       70.23       55.03     22.52 o 
 -14   8  12        6.55       -4.29     11.52 o 
 -13   8  12        4.49       17.75     12.47 o 
 -12   8  12        8.14       35.59     11.80 o 
 -11   8  12      111.20      159.66     20.47 o 
 -10   8  12        9.22       -9.54      9.54 o 
  -9   8  12       62.53       48.81     10.13 o 
  -8   8  12       83.31       84.51     10.50 o 
  -7   8  12       94.43       98.98      8.32 o 
  -6   8  12       63.93      101.49     16.74 o 
  -5   8  12       38.17       37.82      5.32 o 
  -4   8  12       18.75        0.03      6.10 o 
  -3   8  12     1654.40     1702.29     34.60 o 
  -2   8  12        5.80       12.59      6.02 o 
  -1   8  12        4.81       -1.57     22.90 o 
   0   8  12      302.83      270.80     59.21 o 
   1   8  12        1.69      -15.27     16.22 o 
   2   8  12       10.98        9.61      6.28 o 
   3   8  12        2.11        1.41      5.14 o 
   4   8  12       28.45       -0.11      7.64 o 
   5   8  12      577.94      611.54     23.55 o 
   6   8  12      494.04      489.88     21.94 o 
   7   8  12        0.16        1.22      9.86 o 
   8   8  12       15.29       18.19     11.53 o 
   9   8  12      545.82      710.75     37.21 o 
  10   8  12        1.80        9.16     12.11 o 
  11   8  12        1.68       23.40     13.66 o 
  12   8  12       38.38       42.13     15.40 o 
 -14   9  12       34.76       33.44     14.49 o 
 -13   9  12       14.97        3.64     19.51 o 
 -12   9  12        0.01        6.31     11.16 o 
 -11   9  12       20.98        9.04     11.22 o 
 -10   9  12       16.04        7.95     29.46 o 
  -9   9  12      379.14      360.14     18.51 o 
  -8   9  12       16.99       27.50      9.60 o 
  -7   9  12       62.53       58.10     15.11 o 
  -6   9  12       54.98       58.17     14.31 o 
  -5   9  12        0.03       -2.56      6.61 o 
  -4   9  12        2.95       -4.95      5.00 o 
  -3   9  12       84.17       97.76     12.80 o 
  -2   9  12       95.68       98.89     15.65 o 
  -1   9  12       56.35       62.23      8.32 o 
   0   9  12       81.14       87.98     21.37 o 
   1   9  12       42.08       18.74     24.63 o 
   2   9  12       86.42       85.52      9.35 o 
   3   9  12       98.66       81.39      9.43 o 
   4   9  12      305.20      249.69     20.96 o 
   5   9  12       69.11       89.58     12.32 o 
   6   9  12        5.41        4.77      8.85 o 
   7   9  12       61.39       83.51     13.09 o 
   8   9  12       95.75       96.34     14.13 o 
   9   9  12       10.32        6.49     11.69 o 
  10   9  12        0.77       17.53     12.94 o 
  11   9  12       18.42       47.11     16.18 o 
 -14  10  12        0.90       13.98     15.90 o 
 -13  10  12        2.92      -11.63     11.63 o 
 -12  10  12        4.42       -1.69     11.56 o 
 -11  10  12        3.62        6.91     10.48 o 
 -10  10  12       25.34       -7.55     15.06 o 
  -9  10  12        2.44       13.09     14.73 o 
  -8  10  12       83.80       94.67     21.46 o 
  -7  10  12       25.27      -12.62     12.84 o 
  -6  10  12        0.45       -6.68     12.18 o 
  -5  10  12       25.85       26.85     13.08 o 
  -4  10  12        7.93       28.45     11.95 o 
  -3  10  12       11.87        7.97      7.54 o 
  -2  10  12       39.73       49.61      8.57 o 
  -1  10  12      325.44      288.01     14.84 o 
   0  10  12       34.23       26.11     10.15 o 
   1  10  12       87.87       91.43     13.56 o 
   2  10  12        3.59       17.34     24.60 o 
   3  10  12       88.46      103.85     14.83 o 
   4  10  12       74.78       68.12     10.88 o 
   5  10  12        0.66        4.58      9.01 o 
   6  10  12        4.11        3.32      8.36 o 
   7  10  12        4.92        9.40      9.78 o 
   8  10  12       10.88       -5.99      9.34 o 
   9  10  12       19.27       27.29     15.40 o 
  10  10  12       15.42       19.83     14.76 o 
 -13  11  12        0.44      -20.68     20.68 o 
 -12  11  12        9.75       18.16     19.74 o 
 -11  11  12        2.66      -17.66     17.66 o 
 -10  11  12        7.92      -12.49     16.24 o 
  -9  11  12       12.18       -7.01     15.63 o 
  -8  11  12        2.17      -12.75     12.75 o 
  -7  11  12       16.70       39.13     17.61 o 
  -6  11  12       53.15       25.18     16.10 o 
  -5  11  12        0.01        5.55      8.84 o 
  -4  11  12      126.94      143.85     19.64 o 
  -3  11  12       57.71       62.44     13.55 o 
  -2  11  12        7.12       13.35      7.21 o 
  -1  11  12        0.33        1.16      6.33 o 
   0  11  12       72.05       67.97     24.23 o 
   1  11  12        1.89       13.11     11.63 o 
   2  11  12       27.35       49.62     12.04 o 
   3  11  12       15.89        0.33      9.21 o 
   4  11  12       28.54       46.15     13.17 o 
   5  11  12        9.98       -8.29      8.31 o 
   6  11  12       34.11       32.06     11.26 o 
   7  11  12        1.06       18.43     10.77 o 
   8  11  12       25.48       54.24     13.02 o 
   9  11  12        7.27       11.11     11.22 o 
 -12  12  12        1.16       17.36     20.64 o 
 -11  12  12        1.02       15.36     21.86 o 
 -10  12  12        0.15        9.55     19.17 o 
  -9  12  12       51.42       64.71     20.97 o 
  -8  12  12       70.75       67.65     20.12 o 
  -7  12  12        0.30       -8.41     14.69 o 
  -6  12  12       93.17      125.63     15.31 o 
  -5  12  12      139.11      140.64     21.20 o 
  -4  12  12       25.95        7.35     12.51 o 
  -3  12  12        4.99       13.36     11.38 o 
  -2  12  12        2.33       -3.47     10.06 o 
  -1  12  12       19.51       30.19     13.13 o 
   0  12  12       65.39       74.46     16.01 o 
   1  12  12       65.79       66.71     12.89 o 
   2  12  12        3.96        7.55     10.11 o 
   3  12  12        8.55       40.47     11.85 o 
   4  12  12       11.51       20.03     11.90 o 
   5  12  12       26.79       29.46     11.05 o 
   6  12  12       11.82       26.42     11.54 o 
   7  12  12        3.30       12.22     19.68 o 
   8  12  12        0.02       35.46     22.34 o 
 -10  13  12        1.62       -6.88     21.91 o 
  -9  13  12       28.95       20.23     20.45 o 
  -8  13  12       45.40       38.00     20.21 o 
  -7  13  12        0.64      -17.38     17.38 o 
  -4  13  12       66.68       50.02     17.90 o 
   4  13  12        1.17       33.26     12.09 o 
   5  13  12       22.68       24.58     12.04 o 
   6  13  12       49.73       52.48     27.61 o 
   7  13  12       19.33       31.98     12.71 o 
  -8  14  12        5.46       -1.34     21.16 o 
  -7  14  12        7.07       23.64     20.78 o 
 -17   1  13        9.72       -4.37      9.09 o 
 -16   1  13        0.20       10.87      8.67 o 
 -15   1  13        9.00       22.89      7.00 o 
 -14   1  13       22.35        4.50      5.96 o 
 -13   1  13       25.00       35.80     13.33 o 
 -12   1  13        0.15        0.20      5.44 o 
 -11   1  13      248.94      235.84     10.13 o 
 -10   1  13      609.52      654.68     14.52 o 
  -9   1  13       52.04       57.39      5.77 o 
  -8   1  13       71.42       52.65      6.73 o 
  -7   1  13       13.00        6.31      3.72 o 
  -6   1  13        1.57       -1.41      3.62 o 
  -5   1  13      156.98      145.90      5.50 o 
  -4   1  13       42.20       59.01      7.01 o 
  -3   1  13      110.78       91.93      8.95 o 
  -2   1  13       45.18       51.51      4.67 o 
  -1   1  13      686.16      696.87     13.22 o 
   0   1  13       12.47        0.40      3.10 o 
   1   1  13      200.48      212.68      7.91 o 
   2   1  13      158.94      150.94      7.17 o 
   3   1  13       50.30       54.74      7.74 o 
   4   1  13       28.32       27.13      4.47 o 
   5   1  13      337.23      382.13     15.78 o 
   6   1  13      107.69      124.62      7.64 o 
   7   1  13        1.71       -4.64      6.39 o 
   8   1  13        2.89       10.28      7.37 o 
   9   1  13       50.63       54.48      9.58 o 
  10   1  13       60.70       87.87     11.00 o 
  11   1  13        0.91       -7.44     12.64 o 
  12   1  13       22.97       -0.95     15.28 o 
  13   1  13        0.16       -0.22     16.51 o 
 -17   2  13        0.00       -5.48      8.91 o 
 -16   2  13        5.48       -3.00      8.49 o 
 -15   2  13       24.21       34.90      8.24 o 
 -14   2  13        0.00       -6.70      6.70 o 
 -13   2  13      154.64      154.63      9.76 o 
 -12   2  13        8.10        0.34      6.10 o 
 -11   2  13      130.41      125.15     12.78 o 
 -10   2  13       23.11       18.42     12.05 o 
  -9   2  13       21.47       34.71     15.23 o 
  -8   2  13       98.11       87.92      8.61 o 
  -7   2  13        0.19       -3.92      3.92 o 
  -6   2  13        0.61       -3.20      3.78 o 
  -5   2  13        3.41        7.62      2.87 o 
  -4   2  13      124.01      116.33      6.10 o 
  -3   2  13      295.41      314.42     12.75 o 
  -2   2  13       83.35       90.41      5.71 o 
  -1   2  13      474.01      443.10     10.50 o 
   0   2  13      505.01      476.16     15.07 o 
   1   2  13      152.36      172.51      7.44 o 
   2   2  13        0.04        0.95      3.37 o 
   3   2  13      162.37      148.92      7.24 o 
   4   2  13       54.28       43.79      7.46 o 
   5   2  13        6.00        0.37      4.02 o 
   6   2  13       21.26       30.05      7.23 o 
   7   2  13        1.12       14.08      7.67 o 
   8   2  13      185.61      167.56     12.02 o 
   9   2  13       91.47       80.12     10.42 o 
  10   2  13       17.15       30.01      9.12 o 
  11   2  13        0.21       -0.86     11.78 o 
  12   2  13       17.38        7.62     15.49 o 
  13   2  13       13.98      -15.23     15.23 o 
 -17   3  13        0.14       -7.93     10.93 o 
 -16   3  13      109.50      138.64     16.35 o 
 -15   3  13       41.30       36.46     13.14 o 
 -14   3  13      110.82      119.62     11.00 o 
 -13   3  13       16.29       15.42      6.47 o 
 -12   3  13       37.65       25.73     11.38 o 
 -11   3  13        2.35        1.63      7.32 o 
 -10   3  13        6.62        7.86     16.86 o 
  -9   3  13       36.47       42.90     12.57 o 
  -8   3  13       35.75       41.19      5.80 o 
  -7   3  13      100.54       86.67     13.23 o 
  -6   3  13      325.83      331.52      8.95 o 
  -5   3  13      303.50      324.68      8.77 o 
  -4   3  13      147.46      138.46      6.73 o 
  -3   3  13     2675.49     2822.90     33.70 o 
  -2   3  13       57.28       51.35      4.91 o 
  -1   3  13       25.11       24.04      7.31 o 
   0   3  13      176.85      180.71      7.56 o 
   1   3  13        1.33        6.65      4.95 o 
   2   3  13     1245.44     1255.29     19.86 o 
   3   3  13      292.93      246.83     13.39 o 
   4   3  13      438.24      482.27     12.17 o 
   5   3  13      159.35      156.58     24.42 o 
   6   3  13       15.30        8.20      7.02 o 
   7   3  13        0.39        1.00      6.95 o 
   8   3  13       95.00      118.57     11.56 o 
   9   3  13       87.13       87.12     13.91 o 
  10   3  13        0.05        5.93      8.95 o 
  11   3  13        0.04       10.60     12.84 o 
  12   3  13       16.81        3.65     10.92 o 
  13   3  13       36.76       57.51     13.67 o 
 -17   4  13       46.55       70.27     16.44 o 
 -16   4  13        0.85       20.78     13.69 o 
 -15   4  13       13.82       25.80     12.48 o 
 -14   4  13        5.36       -4.31      9.86 o 
 -13   4  13        3.45        1.79      7.17 o 
 -12   4  13      184.42      192.54     10.12 o 
 -11   4  13        0.06       -5.05      8.15 o 
 -10   4  13       10.28       -1.43      5.41 o 
  -9   4  13       19.16       13.68      5.94 o 
  -8   4  13      142.56      155.56      8.77 o 
  -7   4  13      549.17      503.64     15.07 o 
  -6   4  13       34.33       32.74     12.76 o 
  -5   4  13      239.89      215.93      7.52 o 
  -4   4  13     1215.66     1242.23     22.38 o 
  -3   4  13       34.14       28.34      4.80 o 
  -2   4  13      604.60      625.89     12.82 o 
  -1   4  13       35.71       24.94      5.19 o 
   0   4  13       14.13       16.72      3.99 o 
   1   4  13        0.28        1.24      3.79 o 
   2   4  13      217.95      212.59      9.18 o 
   3   4  13     2269.03     2227.75     37.30 o 
   4   4  13       41.89       49.30      7.55 o 
   5   4  13       16.73       17.22      7.54 o 
   6   4  13      281.07      274.03     14.33 o 
   7   4  13       90.21       83.81     10.44 o 
   8   4  13      266.49      194.47     27.56 o 
   9   4  13        1.88       -8.53      8.53 o 
  10   4  13       83.95       81.21     12.21 o 
  11   4  13       50.42       56.79     11.38 o 
  12   4  13       33.88       42.03     15.58 o 
  13   4  13        1.54        7.61     12.80 o 
 -16   5  13       20.64       18.73     17.16 o 
 -15   5  13        2.56        6.42     14.77 o 
 -14   5  13       26.33       34.51     11.53 o 
 -13   5  13        0.87       15.60      9.42 o 
 -12   5  13       13.00       23.99      7.27 o 
 -11   5  13        2.18       -0.22      5.51 o 
 -10   5  13       23.04        7.03      6.22 o 
  -9   5  13       66.53       63.59      9.96 o 
  -8   5  13        2.62       -4.42      4.42 o 
  -7   5  13       79.13       78.12      7.03 o 
  -6   5  13        0.12      -17.13     23.71 o 
  -5   5  13       95.07       98.60      6.75 o 
  -4   5  13       36.11       45.33     17.37 o 
  -3   5  13      630.85      638.49     43.03 o 
  -2   5  13        6.40        0.06      3.44 o 
  -1   5  13       19.21       30.77      6.52 o 
   0   5  13       39.06       64.50      5.76 o 
   1   5  13      168.69      154.95      7.45 o 
   2   5  13       75.36       66.53     19.86 o 
   3   5  13      103.28      119.50     16.59 o 
   4   5  13       73.60       72.33      8.92 o 
   5   5  13      337.99      348.68     15.73 o 
   6   5  13      350.13      373.96     22.14 o 
   7   5  13      219.57      185.55     33.92 o 
   8   5  13       32.26       10.30      8.96 o 
   9   5  13        0.96       12.70      9.51 o 
  10   5  13       34.66       34.22     10.86 o 
  11   5  13       26.74       31.41     13.19 o 
  12   5  13        1.12       23.29     13.39 o 
  13   5  13       47.78       54.40     15.67 o 
 -16   6  13        4.11        9.46     13.73 o 
 -15   6  13        0.59       -7.40     10.54 o 
 -14   6  13       29.86       25.22     11.63 o 
 -13   6  13       15.35       13.08     11.41 o 
 -12   6  13        5.91       14.13      9.75 o 
 -11   6  13        7.62        2.03      6.18 o 
 -10   6  13      311.18      306.67     12.71 o 
  -9   6  13       49.53       40.84      6.91 o 
  -8   6  13       21.97       21.38      6.26 o 
  -7   6  13       34.67       38.45     13.42 o 
  -6   6  13       36.59       21.27      8.35 o 
  -5   6  13       73.90       83.37      8.68 o 
  -4   6  13      627.36      568.19     32.44 o 
  -3   6  13      205.53      219.02     11.11 o 
  -2   6  13      181.23      175.07     12.90 o 
  -1   6  13       18.55       16.96      4.04 o 
   0   6  13       97.72      101.76      9.95 o 
   1   6  13      107.28      126.79     11.33 o 
   2   6  13      426.13      434.12     18.16 o 
   3   6  13       20.15       28.37      7.90 o 
   4   6  13     1071.99     1030.99     54.96 o 
   5   6  13        0.21       15.89      8.83 o 
   6   6  13       43.11       38.17     16.77 o 
   7   6  13      105.33      144.40     15.15 o 
   8   6  13        0.34       12.74     27.05 o 
   9   6  13       52.19       55.94     12.46 o 
  10   6  13       57.31       88.07     15.94 o 
  11   6  13        1.97       16.08     12.62 o 
  12   6  13       28.15       60.16     15.63 o 
 -15   7  13       10.94       13.68     12.52 o 
 -14   7  13        0.81       -3.70     11.53 o 
 -13   7  13       29.55        0.91     11.55 o 
 -12   7  13       42.28       22.08     10.34 o 
 -11   7  13        0.82       26.23     12.51 o 
 -10   7  13       28.37       33.75      9.47 o 
  -9   7  13      144.17      108.66     11.95 o 
  -8   7  13       45.21       62.07      6.61 o 
  -7   7  13        0.16       -2.11      9.63 o 
  -6   7  13       11.31       20.51      5.61 o 
  -5   7  13        2.71        1.84      6.38 o 
  -4   7  13       10.66      -10.82     10.82 o 
  -3   7  13      369.16      311.92     30.70 o 
  -2   7  13       39.10       44.49     11.97 o 
  -1   7  13       61.86       50.31     23.49 o 
   0   7  13      236.11      238.60     10.81 o 
   1   7  13      683.80      704.01     35.97 o 
   2   7  13       63.69       57.59      9.29 o 
   3   7  13      212.59      188.54     17.00 o 
   4   7  13      114.82       99.89     11.18 o 
   5   7  13       17.58       31.02     10.71 o 
   6   7  13      132.67      163.22     16.68 o 
   7   7  13        0.30        4.07      9.38 o 
   8   7  13       16.43       -3.67     10.77 o 
   9   7  13       17.89       44.60     13.54 o 
  10   7  13        0.90        2.36     11.90 o 
  11   7  13        0.04        1.86     13.27 o 
  12   7  13       13.95       18.29     14.42 o 
 -15   8  13       19.44       26.58     21.86 o 
 -14   8  13        4.95        0.36     12.43 o 
 -13   8  13       17.75        4.33     13.63 o 
 -12   8  13        0.08       -7.76      9.25 o 
 -11   8  13       29.59       -8.79      8.79 o 
 -10   8  13        9.69       12.55      9.48 o 
  -9   8  13       27.58       42.35     10.14 o 
  -8   8  13        0.34        2.72      7.90 o 
  -7   8  13       57.01       68.10      7.43 o 
  -6   8  13        6.22       10.11      5.23 o 
  -5   8  13       87.44       90.09      9.77 o 
  -4   8  13      409.00      377.83     14.77 o 
  -3   8  13       56.71       41.05      8.03 o 
  -2   8  13       13.70       24.01     19.45 o 
  -1   8  13      995.99     1105.06    142.65 o 
   0   8  13      313.48      331.75     49.80 o 
   1   8  13      118.21       83.88     13.74 o 
   2   8  13        0.00       14.13      7.41 o 
   3   8  13        4.89       11.79      7.65 o 
   4   8  13       43.79       27.49      9.12 o 
   5   8  13      105.68      107.31     12.90 o 
   6   8  13       10.20        1.39      8.61 o 
   7   8  13        0.96        1.13     10.82 o 
   8   8  13       44.36       54.73     19.61 o 
   9   8  13       11.25       14.45     19.95 o 
  10   8  13       17.94       50.22     15.79 o 
  11   8  13        1.27       21.37     13.88 o 
 -14   9  13      104.39      131.03     18.08 o 
 -13   9  13        1.39       20.08     20.96 o 
 -12   9  13       53.32       50.26     13.13 o 
 -11   9  13       15.65        9.55     10.14 o 
 -10   9  13       13.14       27.00     10.56 o 
  -9   9  13        0.65        1.41      8.56 o 
  -8   9  13       52.98       47.45     10.50 o 
  -7   9  13       30.17       34.93     14.54 o 
  -6   9  13      110.30       99.84     16.24 o 
  -5   9  13       65.73       53.16     11.14 o 
  -4   9  13      301.26      272.46     14.49 o 
  -3   9  13      289.92      313.26     15.47 o 
  -2   9  13        3.93        1.26      6.41 o 
  -1   9  13      545.47      485.23     58.98 o 
   0   9  13        2.25        4.04      5.88 o 
   1   9  13       78.47       80.14     16.33 o 
   2   9  13        8.27       -3.47      8.12 o 
   3   9  13        0.95       -6.42      6.42 o 
   4   9  13        3.37       -5.29      8.04 o 
   5   9  13        0.23        2.57      8.34 o 
   6   9  13      132.70      153.09     15.45 o 
   7   9  13        0.00       -5.22      8.75 o 
   8   9  13       22.21       24.97     14.27 o 
   9   9  13       31.22       84.38     24.91 o 
  10   9  13       53.47       95.90     17.23 o 
 -13  10  13       58.20       95.95     17.38 o 
 -12  10  13        0.11       -1.18     12.55 o 
 -11  10  13       34.01       21.37     17.24 o 
 -10  10  13        2.68        1.94     16.01 o 
  -9  10  13       44.98       90.89     19.46 o 
  -8  10  13      165.74      182.65     23.37 o 
  -7  10  13       14.77       21.97     14.02 o 
  -5  10  13      187.69      169.56     20.12 o 
  -4  10  13        0.74        4.79      6.88 o 
  -3  10  13       74.69       62.96      8.90 o 
  -2  10  13        5.28       13.89      9.40 o 
  -1  10  13        7.47        8.77      8.06 o 
   0  10  13       43.18       64.97     38.75 o 
   1  10  13        6.70       20.26      9.57 o 
   2  10  13      135.26      157.14     17.90 o 
   3  10  13       18.75       30.69      8.86 o 
   4  10  13        1.96       -7.93      9.91 o 
   5  10  13       11.30       -1.19      8.32 o 
   6  10  13        6.02       24.19     10.97 o 
   7  10  13       95.46      124.89     15.24 o 
   8  10  13        0.07        6.34     12.63 o 
   9  10  13       35.64       44.70     12.43 o 
  10  10  13        0.57      -13.70     20.11 o 
 -12  11  13       29.92       88.35     25.31 o 
 -11  11  13       16.74       25.24     19.50 o 
 -10  11  13      104.46      162.41     25.69 o 
  -9  11  13       15.07      -15.87     15.87 o 
  -8  11  13        7.53       17.63     16.34 o 
  -5  11  13        7.79      -10.67     10.67 o 
  -4  11  13      239.85      271.60     24.46 o 
  -3  11  13        5.00        5.74      7.33 o 
  -2  11  13        4.33        6.23      7.32 o 
  -1  11  13        5.11       10.62      9.40 o 
   0  11  13        2.97       -4.24     11.62 o 
   1  11  13       23.29       19.82     29.23 o 
   2  11  13        3.16       13.36     10.06 o 
   3  11  13        4.66        1.54      9.73 o 
   4  11  13       29.20       32.57     10.55 o 
   5  11  13       23.08       28.15     16.35 o 
   6  11  13        0.51       10.99     14.96 o 
   7  11  13        2.54       30.59     11.11 o 
   8  11  13       15.13       42.90     33.10 o 
   9  11  13        4.23        4.52     10.97 o 
 -11  12  13       57.10      120.34     27.06 o 
 -10  12  13        4.33      -18.04     18.04 o 
  -9  12  13       53.59       42.07     21.16 o 
  -8  12  13        0.47       12.96     18.23 o 
  -5  12  13       12.38       61.51     16.57 o 
   0  12  13       24.27     -101.51    142.56 o 
   1  12  13        3.98        6.41      9.63 o 
   2  12  13       36.75       56.56     12.47 o 
   3  12  13       56.62       61.91     12.94 o 
   4  12  13       11.67       25.85     10.41 o 
   5  12  13       10.64        2.97      9.44 o 
   6  12  13        0.65        0.23     10.41 o 
   7  12  13       18.59       57.47     14.30 o 
 -10  13  13       23.39      137.04     27.72 o 
  -9  13  13        0.02        1.47     20.07 o 
   4  13  13        8.68       12.49     11.00 o 
   5  13  13        1.03        8.26     10.04 o 
   6  13  13       34.20       60.22     13.67 o 
 -17   0  14      106.20      171.01     19.93 o 
 -16   0  14       57.90       77.35     15.66 o 
 -15   0  14        7.77       19.88     10.46 o 
 -14   0  14       24.27       10.44     10.02 o 
 -13   0  14        2.27       -0.81      9.02 o 
 -12   0  14        3.06       -7.28      7.28 o 
 -11   0  14      880.24      836.47     24.51 o 
 -10   0  14     1027.06     1000.70     26.20 o 
  -9   0  14       40.00       50.86      8.06 o 
  -8   0  14       48.21       60.12      8.07 o 
  -7   0  14      516.35      533.30     16.89 o 
  -6   0  14      445.76      464.72     19.30 o 
  -5   0  14      334.16      330.50     12.85 o 
  -4   0  14        2.26        5.84      4.61 o 
  -3   0  14      191.56      200.59     10.70 o 
  -2   0  14       72.45       59.47      8.37 o 
  -1   0  14        0.91       -3.84      3.84 o 
   0   0  14       17.96       18.73      5.61 o 
   1   0  14       57.28       43.73      6.92 o 
   2   0  14      118.06      139.39     14.86 o 
   3   0  14       25.83       24.11     12.42 o 
   4   0  14        4.68       -5.41      9.29 o 
   5   0  14      282.26      332.87     15.33 o 
   6   0  14      758.28      730.50     30.69 o 
   7   0  14       72.01       55.96      9.91 o 
   8   0  14        9.89       10.78      8.53 o 
   9   0  14        0.37        5.48     16.43 o 
  10   0  14        6.68       13.36     18.51 o 
  11   0  14       26.02       40.54     23.37 o 
  12   0  14       11.08      -22.15     22.15 o 
  13   0  14      148.69      190.53     36.12 o 
 -17   1  14        0.06        7.64      9.90 o 
 -16   1  14       13.52        4.76      7.97 o 
 -15   1  14        8.46       16.59      7.04 o 
 -14   1  14        0.27       -4.66      6.60 o 
 -13   1  14       11.54       -7.98      7.98 o 
 -12   1  14        0.59        8.38      5.79 o 
 -11   1  14       28.46       41.38      6.57 o 
 -10   1  14      642.65      664.02     17.65 o 
  -9   1  14     1317.14     1264.89     20.31 o 
  -8   1  14        5.21        1.79      4.72 o 
  -7   1  14        2.74        6.19      4.48 o 
  -6   1  14      992.20      967.11     18.28 o 
  -5   1  14      487.94      502.30     12.75 o 
  -4   1  14       23.16       21.29      3.98 o 
  -3   1  14      429.78      453.74     10.64 o 
  -2   1  14      451.82      533.50     19.80 o 
  -1   1  14       37.95       28.50      4.37 o 
   0   1  14      268.22      259.14      8.78 o 
   1   1  14      363.11      375.95     20.11 o 
   2   1  14       32.78       44.55      4.89 o 
   3   1  14       34.35       29.13      7.19 o 
   4   1  14        8.60        6.40      4.33 o 
   5   1  14        1.43       -3.56      4.10 o 
   6   1  14      346.36      332.70     11.36 o 
   7   1  14        0.61        7.37      5.23 o 
   8   1  14        1.40        0.51     12.45 o 
   9   1  14        5.09       21.21      8.87 o 
  10   1  14        0.51        2.44      8.67 o 
  11   1  14        7.23       11.13     14.31 o 
  12   1  14       47.20       59.40     19.10 o 
  13   1  14        9.96       31.84     19.62 o 
 -17   2  14       62.19       89.98     14.11 o 
 -16   2  14        0.65       18.01     10.49 o 
 -15   2  14       27.14       23.00      8.08 o 
 -14   2  14       62.71       46.17      8.18 o 
 -13   2  14        0.78       -5.50      5.50 o 
 -12   2  14       85.63      108.47      8.47 o 
 -11   2  14        0.02        3.04      5.89 o 
 -10   2  14       19.69        6.93      6.05 o 
  -9   2  14        0.08       -4.73      4.73 o 
  -8   2  14      639.64      663.35     20.42 o 
  -7   2  14      239.62      261.76     10.04 o 
  -6   2  14       10.06       -1.92      4.06 o 
  -5   2  14      114.57       98.58      6.92 o 
  -4   2  14       98.27       91.13      5.93 o 
  -3   2  14      128.92      115.70      8.55 o 
  -2   2  14      285.79      324.02      9.54 o 
  -1   2  14       59.25       57.30      6.70 o 
   0   2  14       23.57       14.63      4.02 o 
   1   2  14      143.13      152.77      7.45 o 
   2   2  14      273.86      263.93      9.27 o 
   3   2  14      152.07      167.62      7.96 o 
   4   2  14      120.81      129.62      7.40 o 
   5   2  14       13.15        0.55      4.03 o 
   6   2  14        3.86       -3.80      8.93 o 
   7   2  14        0.26       -6.85      6.85 o 
   8   2  14      434.08      427.40     24.70 o 
   9   2  14       43.27       41.44      9.49 o 
  10   2  14       18.54        8.14      9.79 o 
  11   2  14       57.11       63.84     11.61 o 
  12   2  14        3.01      -15.92     15.92 o 
  13   2  14       14.60        3.49     17.74 o 
 -17   3  14       20.41       28.32     18.57 o 
 -16   3  14       35.58       67.50     14.88 o 
 -15   3  14       64.87       77.43     15.06 o 
 -14   3  14       50.60       69.94     14.34 o 
 -13   3  14        3.89        6.81      6.17 o 
 -12   3  14      169.93      188.92     11.48 o 
 -11   3  14       28.50       31.41     29.45 o 
 -10   3  14        0.75      151.46    162.68 o 
  -9   3  14       32.53       15.57     19.13 o 
  -8   3  14      162.64      161.79     12.89 o 
  -7   3  14        6.91        0.46      5.10 o 
  -6   3  14       48.76       32.85      6.91 o 
  -5   3  14      925.91      891.18     17.81 o 
  -4   3  14      131.56      132.56      6.92 o 
  -3   3  14     1479.89     1460.52     24.71 o 
  -2   3  14        3.62       -3.54      3.54 o 
  -1   3  14      209.30      250.79      9.43 o 
   0   3  14        2.63        2.75      6.62 o 
   1   3  14       30.16       34.01      7.02 o 
   2   3  14       11.31        5.23      5.86 o 
   3   3  14      402.84      391.93     11.22 o 
   4   3  14       11.44       -2.44      7.35 o 
   5   3  14      100.57      102.48     15.28 o 
   6   3  14      303.69      307.99     15.03 o 
   7   3  14        8.11       14.00      8.38 o 
   8   3  14       45.31       34.45     10.11 o 
   9   3  14       84.22       69.98     11.34 o 
  10   3  14      115.87      112.32     12.87 o 
  11   3  14      111.68      168.41     15.63 o 
  12   3  14       13.68       25.44     11.43 o 
  13   3  14        1.35      -18.05     18.05 o 
 -16   4  14       41.44       72.03     15.44 o 
 -15   4  14       36.05       56.38     14.06 o 
 -14   4  14      202.26      210.45     17.84 o 
 -13   4  14       44.66       35.47      8.23 o 
 -12   4  14       21.27       15.44     12.25 o 
 -11   4  14       46.66       54.85     16.70 o 
 -10   4  14      219.87      238.15     16.94 o 
  -9   4  14      401.57      355.35     35.86 o 
  -8   4  14       13.53        6.79     13.93 o 
  -7   4  14      228.72      206.11     34.69 o 
  -6   4  14       88.01       72.92      8.82 o 
  -5   4  14      724.59      738.64     16.35 o 
  -4   4  14      820.93      836.10     17.49 o 
  -3   4  14      367.31      342.85     11.33 o 
  -2   4  14       45.05       39.74      5.58 o 
  -1   4  14        9.54       18.36      4.42 o 
   0   4  14        5.12        8.51      4.20 o 
   1   4  14       34.05       16.43      4.63 o 
   2   4  14      406.81      357.58     14.20 o 
   3   4  14      286.00      282.01     13.48 o 
   4   4  14      235.18      281.88     13.79 o 
   5   4  14       42.08       58.22      8.90 o 
   6   4  14        0.26        2.81      7.85 o 
   7   4  14        3.25       11.97      8.00 o 
   8   4  14      348.16      361.38     17.63 o 
   9   4  14       12.21       18.00      9.38 o 
  10   4  14        1.72       16.32      9.86 o 
  11   4  14       80.49       96.23     13.50 o 
  12   4  14       63.38       65.10     13.73 o 
 -16   5  14       10.80       24.95     13.92 o 
 -15   5  14       12.64       32.65     12.38 o 
 -14   5  14       80.01       92.06     13.54 o 
 -13   5  14       25.73       24.35     10.23 o 
 -12   5  14        0.24        1.96      6.49 o 
 -11   5  14       89.46       57.01     10.65 o 
 -10   5  14        0.10        9.79      6.35 o 
  -9   5  14       85.25       76.35      7.94 o 
  -8   5  14      267.78      252.25     26.29 o 
  -7   5  14      308.65      361.51     32.27 o 
  -6   5  14      344.17      345.44     22.07 o 
  -5   5  14        9.77       16.31     15.36 o 
  -4   5  14      272.78      250.79     16.94 o 
  -3   5  14      449.41      436.48     12.77 o 
  -2   5  14       16.50        9.55      4.87 o 
  -1   5  14        0.26       -3.76      3.76 o 
   0   5  14       61.82       54.20      5.91 o 
   1   5  14      242.21      243.05     16.13 o 
   2   5  14       51.30       72.47     13.45 o 
   3   5  14      172.21      172.59     11.92 o 
   4   5  14      305.36      323.44     15.11 o 
   5   5  14       19.78       21.43      8.29 o 
   6   5  14        8.75       19.21      8.35 o 
   7   5  14       15.10       12.13      8.99 o 
   8   5  14       23.05       22.10      9.82 o 
   9   5  14       25.10        4.37      9.43 o 
  10   5  14        1.60       -1.83     13.80 o 
  11   5  14      181.65      189.18     47.57 o 
  12   5  14      119.03      135.55     33.75 o 
 -16   6  14       22.06        7.46     13.84 o 
 -15   6  14       20.14       -1.52     11.55 o 
 -14   6  14        1.19       18.65     10.37 o 
 -13   6  14        6.53       22.23     10.54 o 
 -12   6  14       60.47       69.98     11.55 o 
 -11   6  14        3.70       -6.35      7.90 o 
 -10   6  14       84.80      108.83      8.10 o 
  -9   6  14       28.13       31.25      6.71 o 
  -8   6  14        4.77        3.34      5.85 o 
  -7   6  14       48.19       40.42      8.22 o 
  -6   6  14        2.96       -0.24     17.20 o 
  -5   6  14        0.53      196.87    141.52 o 
  -4   6  14      453.35      472.24     45.89 o 
  -3   6  14      178.74      199.45      9.54 o 
  -2   6  14       34.97       37.58      5.83 o 
  -1   6  14      202.76      176.11     14.13 o 
   0   6  14      456.31      398.25     17.23 o 
   1   6  14        1.35        2.26      6.30 o 
   2   6  14      120.66      129.84     11.80 o 
   3   6  14        9.28        6.17      7.13 o 
   4   6  14       23.83       20.56      9.02 o 
   5   6  14       99.37       95.41     12.73 o 
   6   6  14       28.83       19.49      9.91 o 
   7   6  14       49.97       18.09     11.01 o 
   8   6  14        0.13      -11.08     12.55 o 
   9   6  14       33.80       51.24     14.38 o 
  10   6  14        5.33       36.40     12.49 o 
  11   6  14       23.69       28.24     17.31 o 
  12   6  14        0.83       -5.21     15.27 o 
 -15   7  14        1.02       -7.67     12.27 o 
 -14   7  14       34.52       29.89     12.54 o 
 -13   7  14        8.82       45.58     15.11 o 
 -12   7  14        0.29       14.41     10.09 o 
 -11   7  14        4.68       15.93      9.78 o 
 -10   7  14       31.11       27.51      6.73 o 
  -9   7  14       18.71       26.91      6.16 o 
  -8   7  14      522.78      538.30     15.96 o 
  -7   7  14        4.55        2.15      6.69 o 
  -6   7  14      211.14      216.18     13.94 o 
  -5   7  14       98.12       91.14      9.69 o 
  -4   7  14       19.86       40.36     11.98 o 
  -3   7  14     1073.69     1055.78     78.73 o 
  -2   7  14       10.74       15.71     18.14 o 
  -1   7  14       20.56       21.11      9.23 o 
   0   7  14       92.42      131.20     11.82 o 
   1   7  14       13.98        7.85      6.83 o 
   2   7  14       25.65       22.20      7.52 o 
   3   7  14        0.00       12.03      6.90 o 
   4   7  14      252.81      227.71     28.74 o 
   5   7  14        9.53        8.46     10.16 o 
   6   7  14       42.03       55.49     13.30 o 
   7   7  14       14.79       17.11     11.10 o 
   8   7  14       93.36      121.37     20.34 o 
   9   7  14        3.55        5.22     11.71 o 
  10   7  14       65.16      119.74     16.91 o 
  11   7  14       31.11       47.55     14.73 o 
 -14   8  14       74.72       48.06     14.44 o 
 -13   8  14       35.45       18.89     18.39 o 
 -12   8  14        7.93       35.58     10.88 o 
 -11   8  14       12.80       18.71      9.84 o 
 -10   8  14       27.61       14.78      8.88 o 
  -9   8  14       17.41       34.43      8.53 o 
  -8   8  14        4.05        3.51      8.15 o 
  -7   8  14       88.64      122.99      9.44 o 
  -6   8  14        0.04        7.01     11.07 o 
  -5   8  14       75.48       58.07      8.73 o 
  -4   8  14       81.12      112.26     15.21 o 
  -3   8  14      701.74      672.05     89.48 o 
  -2   8  14       16.61        2.08      6.62 o 
  -1   8  14      547.96      -13.96    149.36 o 
   0   8  14       13.52       13.35      7.26 o 
   1   8  14       42.15       36.07      8.51 o 
   2   8  14        0.01       -5.96      5.96 o 
   3   8  14        6.44        4.98      7.49 o 
   4   8  14      148.97      182.24     23.17 o 
   5   8  14       73.90       68.53     21.94 o 
   6   8  14       49.23       46.71     12.55 o 
   7   8  14        0.30        8.96     11.85 o 
   8   8  14        4.42       48.46     13.57 o 
   9   8  14       74.40       96.46     16.61 o 
  10   8  14       26.65       49.80     16.83 o 
  11   8  14        1.58       24.58     18.61 o 
 -14   9  14       55.52       96.75     24.85 o 
 -13   9  14       16.10       -0.32     12.69 o 
 -12   9  14       13.62       -7.32     10.94 o 
 -11   9  14        0.39       12.96     11.08 o 
 -10   9  14       23.59       17.52      9.83 o 
  -9   9  14       19.27      -13.65     13.65 o 
  -8   9  14        7.22       21.10     12.37 o 
  -7   9  14        9.86       -8.59      8.59 o 
  -6   9  14        0.96       27.18     10.48 o 
  -5   9  14       32.70       14.76     10.53 o 
  -4   9  14       12.70       10.55      9.92 o 
  -3   9  14        4.69       -0.27      9.77 o 
  -2   9  14      387.03      119.61    152.24 o 
  -1   9  14        0.12        6.66     21.71 o 
   0   9  14        7.62       -7.13      7.13 o 
   1   9  14        9.27       10.03      7.13 o 
   2   9  14      214.24      216.88     15.60 o 
   3   9  14        2.67        8.37      8.32 o 
   4   9  14       10.80        5.73      7.78 o 
   5   9  14        1.74        2.29      8.93 o 
   6   9  14       68.65      108.62     14.35 o 
   7   9  14        0.00        8.32      9.42 o 
   8   9  14        0.08       11.52     12.12 o 
   9   9  14        0.91       12.21     13.12 o 
  10   9  14        0.85       12.28     14.57 o 
 -13  10  14       24.56       48.02     22.90 o 
 -12  10  14        1.61       42.41     21.25 o 
 -11  10  14       17.57       -1.74     17.57 o 
 -10  10  14        8.64        1.07     14.54 o 
  -5  10  14       25.37       22.33      8.26 o 
  -4  10  14      346.21      317.26     16.59 o 
  -3  10  14       19.16       16.63      9.44 o 
  -2  10  14        6.92        5.97     15.15 o 
  -1  10  14       74.37       65.74     12.38 o 
   0  10  14       34.75       45.10     11.87 o 
   1  10  14       64.11       47.35     12.56 o 
   2  10  14       15.14       -7.04      7.04 o 
   3  10  14       73.22       73.50     11.05 o 
   4  10  14       23.51       31.06     10.94 o 
   5  10  14       10.59       33.12     17.91 o 
   6  10  14       54.78       51.22     11.78 o 
   7  10  14        8.92        7.60     13.26 o 
   8  10  14        0.02       13.68     12.47 o 
   9  10  14        8.26        8.63     14.04 o 
 -12  11  14        0.16       39.80     22.48 o 
 -11  11  14        0.84       17.50     19.50 o 
  -1  11  14       50.59       50.10     15.54 o 
   0  11  14        1.87        0.86     26.87 o 
   1  11  14       15.54       12.76      9.07 o 
   2  11  14       64.79       65.45     13.51 o 
   3  11  14       65.23       46.67     10.19 o 
   4  11  14        2.65        7.65     20.30 o 
   5  11  14       54.15       87.02     13.94 o 
   6  11  14       81.31       47.95     11.86 o 
   7  11  14        4.90       25.83     19.95 o 
   8  11  14        2.33       24.81     12.72 o 
  -1  12  14        0.00        5.28    148.13 o 
   0  12  14       15.82      127.35    168.63 o 
   1  12  14        0.47       -2.20      9.26 o 
   2  12  14      105.98       99.84     16.43 o 
   3  12  14        0.06       13.16     10.34 o 
   4  12  14       32.80       36.67     10.92 o 
   5  12  14       45.87       54.11     13.09 o 
   6  12  14        0.70       -2.82     15.56 o 
  -1  13  14       23.35      -22.44    160.98 o 
   3  13  14       46.09       64.78     14.64 o 
   4  13  14       14.15       56.55     12.57 o 
   5  13  14        0.73       35.35     12.43 o 
 -17   1  15        0.51        8.24     12.13 o 
 -16   1  15        4.62        0.98      8.02 o 
 -15   1  15       92.04      131.76     10.48 o 
 -14   1  15       17.00       12.25      6.98 o 
 -13   1  15      297.72      270.48     12.11 o 
 -12   1  15       12.72        4.97      6.63 o 
 -11   1  15       30.76        6.94      5.85 o 
 -10   1  15       88.27       79.15      9.70 o 
  -9   1  15       47.13       56.51      6.20 o 
  -8   1  15      338.10      302.17     14.55 o 
  -7   1  15      368.93      366.91     14.94 o 
  -6   1  15       64.30       49.48      7.79 o 
  -5   1  15      224.86      220.46     12.03 o 
  -4   1  15      188.34      202.53      8.01 o 
  -3   1  15       21.00       23.23      4.37 o 
  -2   1  15       10.40        4.12      3.61 o 
  -1   1  15        1.76        4.61      3.60 o 
   0   1  15       12.97       11.15      4.18 o 
   1   1  15       65.90       74.43      6.12 o 
   2   1  15      174.09      194.75      9.14 o 
   3   1  15        4.23        3.01      4.08 o 
   4   1  15        0.00       -0.01      4.36 o 
   5   1  15       40.62       45.24      6.07 o 
   6   1  15       83.49       68.01      7.19 o 
   7   1  15       19.27       15.95      8.19 o 
   8   1  15      237.02      209.11     13.41 o 
   9   1  15       40.46       32.80      9.28 o 
  10   1  15        0.49       14.37     17.79 o 
  11   1  15        0.33      -12.23     27.34 o 
  12   1  15        2.97      -16.19     16.19 o 
 -16   2  15       22.31       55.00     14.71 o 
 -15   2  15       51.99       74.03     12.74 o 
 -14   2  15      269.81      257.60     14.19 o 
 -13   2  15       69.53       91.27      9.74 o 
 -12   2  15      259.76      247.48     15.21 o 
 -11   2  15       20.90        4.81      6.40 o 
 -10   2  15       24.15       14.34      6.60 o 
  -9   2  15        2.42        8.23      5.78 o 
  -8   2  15      209.69      209.81     28.51 o 
  -7   2  15      469.28      458.50     16.68 o 
  -6   2  15       39.87       42.81      7.55 o 
  -5   2  15      304.30      326.61     16.94 o 
  -4   2  15       38.29       38.40      5.16 o 
  -3   2  15       27.99       28.50      6.22 o 
  -2   2  15      348.98      354.41     12.00 o 
  -1   2  15        4.67       12.57      4.14 o 
   0   2  15       44.20       52.20      5.58 o 
   1   2  15       11.63        3.55      5.11 o 
   2   2  15      160.20      158.04      9.00 o 
   3   2  15        7.75        6.34      6.44 o 
   4   2  15       20.72        7.11      4.75 o 
   5   2  15        2.36       -5.69      5.69 o 
   6   2  15       84.49       92.46      9.84 o 
   7   2  15       34.40       57.87      9.62 o 
   8   2  15       35.08       54.28     10.00 o 
   9   2  15      109.00      121.61     12.73 o 
  10   2  15        3.02       14.41      9.96 o 
  11   2  15       11.99       25.74     11.45 o 
  12   2  15        5.52      -15.91     16.14 o 
 -16   3  15        2.59       34.65     14.11 o 
 -15   3  15        0.59        3.63     11.88 o 
 -14   3  15      237.37      323.23     15.16 o 
 -13   3  15       21.43       19.23     11.38 o 
 -12   3  15        7.38      212.63    210.37 o 
 -11   3  15        3.11       15.67     16.72 o 
 -10   3  15       15.15       -0.29      6.52 o 
  -9   3  15       63.64       53.27      7.21 o 
  -8   3  15       18.31       23.39      7.06 o 
  -7   3  15       36.79       39.51      7.27 o 
  -6   3  15       10.17       18.80      7.46 o 
  -5   3  15      803.75      821.81     20.43 o 
  -4   3  15       22.65       25.11      5.72 o 
  -3   3  15      172.75      147.81      7.54 o 
  -2   3  15      134.22      153.51      8.69 o 
  -1   3  15       22.73       34.34      5.17 o 
   0   3  15        0.34       -1.90      3.96 o 
   1   3  15      760.73      778.51     25.75 o 
   2   3  15        3.84       -3.87      3.87 o 
   3   3  15       50.20       58.09      6.05 o 
   4   3  15       23.43       27.45      7.35 o 
   5   3  15      679.57      656.87     20.05 o 
   6   3  15       91.07      102.83     10.58 o 
   7   3  15       66.34       21.88      8.71 o 
   8   3  15        0.37        4.20      8.57 o 
   9   3  15        3.44        9.16     13.82 o 
  10   3  15        0.09       -6.37      9.77 o 
  11   3  15        2.22        1.87     10.75 o 
  12   3  15       47.65       37.68     13.01 o 
 -16   4  15        0.24       16.97     14.20 o 
 -15   4  15        2.49       36.17     13.52 o 
 -14   4  15       20.81       47.60     29.23 o 
 -13   4  15       21.70        6.90      6.51 o 
 -12   4  15        0.00       -6.92      6.92 o 
 -11   4  15       13.10        8.04      6.85 o 
 -10   4  15        5.37        9.70     12.80 o 
  -9   4  15        0.95       -6.49     18.27 o 
  -8   4  15        1.69        6.65     11.60 o 
  -7   4  15        0.35      232.00    140.30 o 
  -6   4  15     1094.38     1141.53     26.17 o 
  -5   4  15      701.08      713.60     16.59 o 
  -4   4  15      325.93      387.73     22.92 o 
  -3   4  15     1357.14     1286.30     20.80 o 
  -2   4  15       21.59       29.49      5.84 o 
  -1   4  15       37.40       29.83      6.00 o 
   0   4  15        0.60       -3.89      3.89 o 
   1   4  15       50.50       46.83      6.00 o 
   2   4  15        1.33       -5.91      5.91 o 
   3   4  15       34.38       30.56     10.06 o 
   4   4  15      225.66      202.97     13.80 o 
   5   4  15      104.68      101.25     10.06 o 
   6   4  15      214.19      246.05     14.80 o 
   7   4  15      203.05      248.77     41.64 o 
   8   4  15        0.09       -8.64      8.64 o 
   9   4  15       18.70       -0.66      9.58 o 
  10   4  15        2.25        0.61     10.72 o 
  11   4  15        0.42        2.35     10.58 o 
  12   4  15        0.04       17.78     12.49 o 
 -16   5  15        0.73       -4.31     19.66 o 
 -15   5  15        0.02       -1.61     18.04 o 
 -14   5  15       27.29       15.88     11.47 o 
 -13   5  15        5.26       -7.61     14.55 o 
 -12   5  15        1.35       -2.04     10.79 o 
 -11   5  15        9.99       16.96     15.19 o 
 -10   5  15       15.59       26.41      7.14 o 
  -9   5  15       38.69       43.52     13.59 o 
  -8   5  15      129.48      114.87     28.69 o 
  -7   5  15       74.22       61.60      9.23 o 
  -6   5  15      436.70      461.72     32.35 o 
  -5   5  15       41.23       36.32      8.60 o 
  -4   5  15      877.31      853.71     18.57 o 
  -3   5  15      242.34      283.81     11.00 o 
  -2   5  15      464.84      449.30     26.47 o 
  -1   5  15      306.01      333.40     16.55 o 
   0   5  15      314.88      317.38     13.56 o 
   1   5  15        0.20       11.84      6.83 o 
   2   5  15        2.53        0.30      6.26 o 
   3   5  15      231.43      199.55     12.82 o 
   4   5  15      394.60      386.52     16.94 o 
   5   5  15      250.66      257.70     19.07 o 
   6   5  15       10.20        6.26      8.08 o 
   7   5  15       15.39       12.75      9.85 o 
   8   5  15        1.81       -6.86      9.03 o 
   9   5  15        2.92        6.98     10.68 o 
  10   5  15        3.13      -10.20     10.66 o 
  11   5  15        4.28       12.19     12.08 o 
 -15   6  15        4.17       27.03     13.15 o 
 -14   6  15        7.26       39.74     12.82 o 
 -13   6  15       27.07       27.12     10.99 o 
 -12   6  15       15.47       17.31      9.75 o 
 -11   6  15        9.61        9.33      7.40 o 
 -10   6  15       20.91       -1.68      6.55 o 
  -9   6  15        2.65       -7.07      7.07 o 
  -8   6  15       72.70       37.26     18.30 o 
  -7   6  15      184.54      161.15     31.15 o 
  -6   6  15        0.00        0.01     18.81 o 
  -5   6  15      197.13      144.41      9.44 o 
  -4   6  15      630.37      622.06     49.41 o 
  -3   6  15      308.02      258.54     10.91 o 
  -2   6  15        9.81        3.86      5.98 o 
  -1   6  15        8.11        2.33      5.77 o 
   0   6  15      260.08      228.08     14.37 o 
   1   6  15       86.42       73.55     10.07 o 
   2   6  15      109.87      118.56     12.26 o 
   3   6  15        0.71       -0.52      7.69 o 
   4   6  15       49.24       30.19      9.55 o 
   5   6  15       12.93       11.82     10.40 o 
   6   6  15       17.91       23.45     10.42 o 
   7   6  15       35.77       82.72     13.83 o 
   8   6  15       95.06      119.99     22.84 o 
   9   6  15       24.21       43.97     18.12 o 
  10   6  15        2.74       42.19     14.19 o 
  11   6  15       18.39       44.16     17.97 o 
 -15   7  15        3.46       43.14     20.40 o 
 -14   7  15        2.42      -10.98     10.98 o 
 -13   7  15        2.91        6.29     10.73 o 
 -12   7  15       45.16       30.15     11.35 o 
 -11   7  15       44.22       47.45     11.59 o 
 -10   7  15        0.63       31.60      8.37 o 
  -9   7  15       52.95       34.90      7.11 o 
  -8   7  15       51.49       73.81     16.89 o 
  -7   7  15        6.53        0.58      7.34 o 
  -6   7  15      108.69      114.62     33.92 o 
  -5   7  15      118.76      132.78     36.46 o 
  -4   7  15      315.87      315.63     34.95 o 
  -3   7  15      518.53      496.58     75.33 o 
  -2   7  15      214.47      186.03     13.54 o 
  -1   7  15      561.66      553.64     73.03 o 
   0   7  15        0.42       -7.36      7.36 o 
   1   7  15       30.26       12.45      7.11 o 
   2   7  15        5.38       -0.06      6.41 o 
   3   7  15       36.55       23.18     19.09 o 
   4   7  15        3.89       -7.68      7.68 o 
   5   7  15       88.89       60.74     12.28 o 
   6   7  15       20.08       50.56     12.39 o 
   7   7  15       35.73       64.56     13.33 o 
   8   7  15       41.08       64.97     14.61 o 
   9   7  15       34.60       56.64     14.72 o 
  10   7  15       16.14       50.61     15.43 o 
 -14   8  15        1.20       -3.01     12.28 o 
 -13   8  15        2.42       -0.42     10.76 o 
 -12   8  15        0.16       12.10     10.50 o 
 -11   8  15        2.87        8.23      9.32 o 
 -10   8  15       65.86       64.71     16.34 o 
  -9   8  15       35.53       65.78     14.54 o 
  -8   8  15       25.48       48.90     10.53 o 
  -7   8  15       84.16      119.80     25.62 o 
  -6   8  15       21.03       30.84      8.28 o 
  -5   8  15      149.92      151.33     33.82 o 
  -4   8  15        0.73       -3.02      8.30 o 
  -3   8  15      871.70      194.20    161.36 o 
  -2   8  15       53.25       70.40     44.38 o 
  -1   8  15        2.10       13.65      7.44 o 
   0   8  15       18.43       34.90      8.58 o 
   1   8  15        8.08        9.44      7.32 o 
   2   8  15        1.52       -6.32      6.32 o 
   3   8  15       17.88       54.18     10.17 o 
   4   8  15       15.86        7.51     14.02 o 
   5   8  15        2.25       18.06      9.99 o 
   6   8  15       10.29       15.67     12.20 o 
   7   8  15       50.69       38.91     12.81 o 
   8   8  15       37.56       72.16     19.74 o 
   9   8  15       22.70       32.59     14.14 o 
  10   8  15       62.01       80.42     16.56 o 
 -13   9  15       19.85       26.08     13.32 o 
 -12   9  15        0.26       -4.01     11.63 o 
  -7   9  15       45.18       61.91     13.08 o 
  -6   9  15       24.36       46.81     12.70 o 
  -5   9  15        9.65       39.60     11.76 o 
  -4   9  15       22.32        9.91     45.42 o 
  -3   9  15      642.14       20.03    154.51 o 
  -2   9  15       80.83       91.03     14.34 o 
  -1   9  15      168.35      165.49     17.76 o 
   0   9  15        1.57        1.96     11.74 o 
   1   9  15       16.41        2.30     10.64 o 
   2   9  15        0.98        6.01      7.72 o 
   3   9  15        3.83        5.61      7.71 o 
   4   9  15       50.57       22.55      8.94 o 
   5   9  15       40.10       25.03      9.96 o 
   6   9  15        4.93        6.51     10.31 o 
   7   9  15       13.79        9.01     12.04 o 
   8   9  15       28.27       31.72     13.99 o 
   9   9  15       48.32       79.54     16.40 o 
  -5  10  15        2.89       17.10     10.44 o 
  -4  10  15       52.40       49.69     12.70 o 
  -3  10  15       25.21       57.83     25.24 o 
  -2  10  15      191.32      129.67     53.46 o 
  -1  10  15       26.00       17.95     10.88 o 
   0  10  15        0.89        3.27      9.26 o 
   1  10  15        0.28        3.87     16.17 o 
   2  10  15        1.66       -1.60      6.88 o 
   3  10  15       38.55       36.56      9.69 o 
   4  10  15       51.14       39.90      9.91 o 
   5  10  15        0.51       20.51     10.70 o 
   6  10  15       26.92       -5.60     15.83 o 
   7  10  15       13.30       18.81     12.03 o 
   8  10  15       10.53       10.57     10.62 o 
  -3  11  15       26.41      -14.29    153.02 o 
  -2  11  15       25.41       47.33     36.38 o 
  -1  11  15        3.31       11.40     24.21 o 
   0  11  15       62.38       72.32     14.17 o 
   1  11  15        6.36       17.43     10.34 o 
   2  11  15        0.58        2.54      9.77 o 
   3  11  15       27.87       50.69     13.65 o 
   4  11  15        9.13       26.17     10.60 o 
   5  11  15       80.59       75.04     13.57 o 
   6  11  15       97.72       89.01     14.20 o 
   7  11  15        1.96       27.91     12.17 o 
  -2  12  15        4.65      110.46    174.91 o 
  -1  12  15        2.54      187.86    176.04 o 
   0  12  15        0.99       89.82    189.78 o 
   1  12  15        1.07       -3.61      9.82 o 
   2  12  15        3.65       -7.75     10.48 o 
   3  12  15        2.55       25.18     11.99 o 
   4  12  15        1.94       11.48     10.17 o 
   5  12  15       32.10       32.66     11.13 o 
   6  12  15        3.99      -20.12     20.12 o 
  -2  13  15        7.88       21.90    156.45 o 
  -1  13  15        0.72       45.88    159.85 o 
   4  13  15        0.64       43.88     23.19 o 
  -2  14  15       10.27      -91.42    167.92 o 
 -16   0  16        9.72       47.82     11.33 o 
 -15   0  16       29.91        4.44     10.24 o 
 -14   0  16      122.66      116.64     14.45 o 
 -13   0  16       39.49       75.16     13.96 o 
 -12   0  16       20.91        2.32     13.78 o 
 -11   0  16      152.20      161.80     13.38 o 
 -10   0  16      644.02      697.96     34.70 o 
  -9   0  16     1405.92     1451.77     45.14 o 
  -8   0  16      443.54      420.39     24.37 o 
  -7   0  16       24.52        9.95      9.96 o 
  -6   0  16       12.48       -8.31      8.31 o 
  -5   0  16        2.08       23.11      9.26 o 
  -4   0  16      208.75      226.66     12.55 o 
  -3   0  16       21.16       30.06      7.28 o 
  -2   0  16      149.91      171.37     11.67 o 
  -1   0  16      101.62       88.36      9.48 o 
   0   0  16      110.60      101.75      9.95 o 
   1   0  16      138.92      150.31     11.66 o 
   2   0  16      258.21      264.77     14.41 o 
   3   0  16       18.66       26.80      8.08 o 
   4   0  16      304.52      346.20     35.41 o 
   5   0  16        0.00        5.02      7.16 o 
   6   0  16      814.73      695.33     40.52 o 
   7   0  16      252.46      286.20     16.82 o 
   8   0  16      169.87      100.24     25.55 o 
   9   0  16        3.19       -6.34     18.13 o 
  10   0  16       46.96       20.23     21.63 o 
  11   0  16        0.03      -22.24     22.24 o 
  12   0  16        3.96       -2.27     26.59 o 
 -16   1  16        0.00       -6.87      6.87 o 
 -15   1  16       13.29        9.00      9.00 o 
 -14   1  16       41.72       73.80      9.02 o 
 -13   1  16       25.18       60.68      8.12 o 
 -12   1  16        0.08       -2.20      5.82 o 
 -11   1  16       84.96       76.34      7.86 o 
 -10   1  16      237.77      264.86     15.87 o 
  -9   1  16      101.75       89.03     10.52 o 
  -8   1  16      557.02      593.41     19.07 o 
  -7   1  16        4.42       11.50      9.77 o 
  -6   1  16      446.13      432.41     31.92 o 
  -5   1  16       18.70       16.05      6.86 o 
  -4   1  16      188.31      226.29      8.81 o 
  -3   1  16      281.54      269.31      9.48 o 
  -2   1  16       73.94       52.89      5.72 o 
  -1   1  16       53.48       55.02      5.98 o 
   0   1  16        2.00        2.82      4.28 o 
   1   1  16      196.76      187.56     12.22 o 
   2   1  16       32.51       36.10      5.81 o 
   3   1  16      354.00      310.76     17.57 o 
   4   1  16        0.42       -4.54      4.54 o 
   5   1  16        0.19       -4.73      4.73 o 
   6   1  16      643.13      655.89     15.94 o 
   7   1  16       68.76       72.54     11.73 o 
   8   1  16       25.63       28.56      9.31 o 
   9   1  16        0.29       15.04     12.02 o 
  10   1  16       27.67       46.02     17.06 o 
  11   1  16       21.33       17.18     18.05 o 
  12   1  16        0.74       26.92     19.45 o 
 -16   2  16        1.77       -0.68     13.92 o 
 -15   2  16        5.52       -1.25      7.76 o 
 -14   2  16       32.35       23.51      8.78 o 
 -13   2  16        7.77       11.14      7.75 o 
 -12   2  16        0.06       -8.90      8.90 o 
 -11   2  16       11.35        2.95      6.48 o 
 -10   2  16      301.00      256.33     14.87 o 
  -9   2  16      671.78      610.65     57.82 o 
  -8   2  16       69.90       79.34      9.72 o 
  -7   2  16      678.17      726.49     21.00 o 
  -6   2  16       65.14       64.37      8.58 o 
  -5   2  16       15.62       25.74      7.45 o 
  -4   2  16      203.58      213.26     16.15 o 
  -3   2  16      213.82      217.35      8.88 o 
  -2   2  16      108.35      151.21     12.58 o 
  -1   2  16       90.30      120.02      7.58 o 
   0   2  16      216.85      243.63      9.56 o 
   1   2  16       43.10       35.85      5.53 o 
   2   2  16      134.40      147.49      8.06 o 
   3   2  16      161.51      181.93     10.03 o 
   4   2  16      380.09      352.28     12.00 o 
   5   2  16        6.08        8.20      9.14 o 
   6   2  16       31.99       23.46      8.08 o 
   7   2  16       37.71       35.41      9.28 o 
   8   2  16        0.38        3.95      8.75 o 
   9   2  16        0.10        3.66      9.28 o 
  10   2  16       34.53       34.25     10.74 o 
  11   2  16       11.61      -16.92     16.92 o 
 -16   3  16       10.94        5.42     13.81 o 
 -15   3  16        0.03      -12.11     12.11 o 
 -14   3  16       13.58       28.58      9.03 o 
 -13   3  16        5.35        7.27      8.01 o 
 -12   3  16       43.19       31.94      8.17 o 
 -11   3  16        5.73        4.45      6.76 o 
 -10   3  16       40.67       30.43      8.77 o 
  -9   3  16        0.54       13.17      8.44 o 
  -8   3  16      103.02      115.59     10.99 o 
  -7   3  16        3.44       -2.12      6.32 o 
  -6   3  16      135.64      118.99     10.32 o 
  -5   3  16       63.00       48.77      8.53 o 
  -4   3  16       43.49       33.12      7.28 o 
  -3   3  16       41.01       19.09      5.12 o 
  -2   3  16      150.20      154.25      8.60 o 
  -1   3  16      245.39      254.45      9.77 o 
   0   3  16       45.04       44.86      5.83 o 
   1   3  16       56.00       42.15      5.72 o 
   2   3  16      517.49      495.15     13.29 o 
   3   3  16      551.37      513.35     22.07 o 
   4   3  16       30.94       38.17     15.67 o 
   5   3  16       38.35       13.41      7.80 o 
   6   3  16        1.59        7.50      7.49 o 
   7   3  16       12.39       14.35     10.58 o 
   8   3  16       95.33       98.70     12.10 o 
   9   3  16        0.52       30.69     10.46 o 
  10   3  16       12.12       29.13     11.60 o 
  11   3  16       20.54        8.99     10.94 o 
 -16   4  16        4.57      -10.26     12.82 o 
 -15   4  16        0.59       26.75     12.97 o 
 -14   4  16        1.80        9.72     11.03 o 
 -13   4  16        0.65       -8.30      8.30 o 
 -12   4  16       76.19       48.53      9.03 o 
 -11   4  16       11.52      156.67    165.37 o 
 -10   4  16       70.45       78.71     10.41 o 
  -9   4  16       10.08        6.15      7.49 o 
  -8   4  16       37.01       57.85     16.66 o 
  -7   4  16        5.86       12.92      7.33 o 
  -6   4  16        0.09       -6.02      6.02 o 
  -5   4  16      300.04      297.74     24.35 o 
  -4   4  16      404.13      384.37     16.98 o 
  -3   4  16       77.73       61.40      6.39 o 
  -2   4  16        0.06       -6.33      6.33 o 
  -1   4  16      191.23      192.46      9.11 o 
   0   4  16       16.31        8.79      4.70 o 
   1   4  16       85.66       91.50      7.25 o 
   2   4  16        1.99       12.55      7.20 o 
   3   4  16      766.55      776.41     44.63 o 
   4   4  16      177.20      188.81     12.81 o 
   5   4  16       89.96       97.86     10.67 o 
   6   4  16      380.65      386.05     23.25 o 
   7   4  16       39.96       36.27      9.58 o 
   8   4  16        3.73        4.37      9.69 o 
   9   4  16       15.72       31.63     11.15 o 
  10   4  16      147.94      109.60     14.46 o 
  11   4  16      187.05      226.51     17.58 o 
 -15   5  16       21.96       30.20     14.65 o 
 -14   5  16       16.27       30.19     11.52 o 
 -13   5  16      116.68      165.44     17.33 o 
 -12   5  16        4.04       -8.87     15.93 o 
 -11   5  16       71.37       62.11     18.02 o 
 -10   5  16        2.65      275.88    150.73 o 
  -9   5  16       56.10       56.42     12.00 o 
  -8   5  16       16.04        0.75      7.11 o 
  -7   5  16      134.65       74.88     38.66 o 
  -6   5  16        0.17        1.28      7.19 o 
  -5   5  16      215.31      212.63     12.78 o 
  -4   5  16      109.68      101.40      8.40 o 
  -3   5  16        3.33        8.51      5.29 o 
  -2   5  16       48.44       40.35      8.39 o 
  -1   5  16        7.37       10.69      5.09 o 
   0   5  16      174.04      203.97     12.25 o 
   1   5  16       31.96       12.47      7.08 o 
   2   5  16       61.72       37.75      8.04 o 
   3   5  16       65.16       61.65      9.25 o 
   4   5  16       30.56       31.25      8.71 o 
   5   5  16       58.89       77.54     10.67 o 
   6   5  16       23.11       27.52     18.15 o 
   7   5  16       34.43       31.65     10.66 o 
   8   5  16        4.81       -3.82      9.68 o 
   9   5  16       59.49       36.04     11.96 o 
  10   5  16       12.16       11.36     12.26 o 
  11   5  16       15.20       28.43     13.58 o 
 -15   6  16       18.00      -17.27     20.11 o 
 -14   6  16        0.06       14.53     11.20 o 
 -13   6  16       44.66       33.13     13.36 o 
 -12   6  16       63.45       78.67     21.05 o 
 -11   6  16        9.69        3.35     11.14 o 
 -10   6  16        1.33       -7.36      7.36 o 
  -9   6  16       43.00        6.23     11.91 o 
  -8   6  16       22.85       24.83     23.43 o 
  -7   6  16        1.26       14.36     18.04 o 
  -6   6  16      546.81      565.30     67.03 o 
  -5   6  16       10.18       31.40      7.93 o 
  -4   6  16      156.48      171.52     10.22 o 
  -3   6  16       51.06       59.68      7.21 o 
  -2   6  16       25.00       29.91      7.67 o 
  -1   6  16       98.44       87.24     10.70 o 
   0   6  16       17.32        5.07      7.83 o 
   1   6  16      124.10      158.58     16.27 o 
   2   6  16      122.09      148.76     16.75 o 
   3   6  16        4.64        4.81      8.43 o 
   4   6  16       84.78       91.02     12.74 o 
   5   6  16        5.52       -1.16      8.62 o 
   6   6  16       16.30       15.52     11.33 o 
   7   6  16       35.07       26.76     12.31 o 
   8   6  16       48.23       41.19     13.47 o 
   9   6  16        7.60       27.52     13.02 o 
  10   6  16        0.60       23.72     13.85 o 
 -14   7  16        5.48       30.67     12.74 o 
 -13   7  16        0.01      -11.41     11.41 o 
 -12   7  16       16.58       27.05     14.26 o 
 -11   7  16        1.49       47.75     14.59 o 
 -10   7  16       85.24      107.46     20.58 o 
  -9   7  16       29.80       44.84     20.34 o 
  -8   7  16        2.95       -9.49      9.49 o 
  -7   7  16       83.03       97.23     59.59 o 
  -6   7  16       13.45       34.22     27.69 o 
  -5   7  16      274.73      355.55     33.83 o 
  -4   7  16       43.40       36.34      7.30 o 
  -3   7  16      183.48      197.87     21.98 o 
  -2   7  16       70.65       51.55      9.64 o 
  -1   7  16      318.19      358.86     32.19 o 
   0   7  16       34.64       29.00      8.04 o 
   1   7  16        9.59       -6.39      6.39 o 
   2   7  16       31.19       16.25      8.02 o 
   3   7  16       88.33       88.61     12.33 o 
   4   7  16       51.98       30.16     11.88 o 
   5   7  16       26.85       50.86     11.67 o 
   6   7  16        7.77       21.94     11.66 o 
   7   7  16       43.23       52.26     13.86 o 
   8   7  16       22.71       63.85     14.55 o 
   9   7  16       59.41      106.45     20.40 o 
  10   7  16        0.36        4.14     13.98 o 
 -14   8  16        5.73      -17.63     17.76 o 
 -13   8  16        9.63      -15.68     15.68 o 
 -12   8  16        1.15       14.22     14.54 o 
 -11   8  16       82.29       54.03     15.96 o 
 -10   8  16       52.26       89.62     16.91 o 
  -9   8  16       28.53       53.16     14.64 o 
  -8   8  16       11.57        9.35     14.73 o 
  -7   8  16       26.97       18.36     38.50 o 
  -6   8  16      126.09      149.45     31.66 o 
  -5   8  16        0.01      152.46    145.68 o 
  -4   8  16        1.36       -3.32      8.72 o 
  -3   8  16      222.76      205.94     24.31 o 
  -2   8  16      546.09      592.91     22.93 o 
  -1   8  16        1.51       23.26      8.27 o 
   0   8  16        5.83       -3.31      6.14 o 
   1   8  16        1.39       -0.94      7.31 o 
   2   8  16       19.92       -6.90      6.90 o 
   3   8  16        9.18       14.34      8.40 o 
   4   8  16        0.01       12.54      8.17 o 
   5   8  16        4.80        3.13     10.51 o 
   6   8  16       30.00       45.47     12.99 o 
   7   8  16        7.86       16.36     12.42 o 
   8   8  16       75.13       72.12     15.85 o 
   9   8  16        0.31       24.03     13.73 o 
  -6   9  16       22.85       32.28     56.22 o 
  -5   9  16        1.23       21.53     12.30 o 
  -4   9  16      140.59      122.80     16.49 o 
  -3   9  16       12.75       16.48     20.78 o 
  -2   9  16        1.33        1.91      7.18 o 
  -1   9  16      149.62      133.31     20.67 o 
   0   9  16        0.91        4.90      7.26 o 
   1   9  16       79.13       81.22     14.15 o 
   2   9  16        8.78       15.04      8.91 o 
   3   9  16        4.25       19.33      8.83 o 
   4   9  16        0.25        6.45      8.42 o 
   5   9  16       12.78       11.05     14.19 o 
   6   9  16        0.00       -4.56      9.53 o 
   7   9  16       11.35       17.37     12.66 o 
   8   9  16        5.95       28.73     14.67 o 
  -5  10  16        6.92     -128.02    128.02 o 
  -4  10  16       61.58       80.88     32.99 o 
  -3  10  16       13.47       41.52     14.21 o 
  -2  10  16       74.85       47.92     13.51 o 
  -1  10  16       27.82       90.16     15.44 o 
   0  10  16       26.05       26.01      9.47 o 
   1  10  16       22.91       19.25      8.53 o 
   2  10  16       28.80       31.72     11.90 o 
   3  10  16       20.82       48.75     12.47 o 
   4  10  16       12.48       12.69     11.81 o 
   5  10  16        0.15       -3.57      8.52 o 
   6  10  16        0.32       11.08     11.49 o 
   7  10  16        2.02       -4.36     28.28 o 
  -4  11  16        9.80      -37.06    142.28 o 
  -3  11  16        0.92       52.02    166.65 o 
  -2  11  16        5.56      -10.09     10.09 o 
  -1  11  16       27.67       46.81     13.22 o 
   0  11  16        2.78       18.62      8.89 o 
   1  11  16       12.59        5.42      8.75 o 
   2  11  16       27.99       37.53     12.84 o 
   3  11  16        0.18       15.76     11.43 o 
   4  11  16        0.52       10.42     12.70 o 
   5  11  16       21.54       33.02     12.55 o 
   6  11  16       42.92       49.46     13.34 o 
  -4  12  16        5.60     -146.01    146.01 o 
  -3  12  16        0.55       47.21    170.90 o 
  -2  12  16       10.11      116.93    183.74 o 
  -1  12  16        4.35       19.90    187.33 o 
   0  12  16        0.03        9.55     11.00 o 
   1  12  16       48.71       43.54     13.88 o 
   2  12  16        0.90        9.35     12.32 o 
   3  12  16       26.86       42.34     14.40 o 
   4  12  16        8.87       31.19     13.98 o 
  -3  13  16        0.38       10.42    179.44 o 
  -2  13  16        0.00      203.22    184.97 o 
  -1  13  16        5.27     -108.32    177.13 o 
 -16   1  17        0.02       19.16     10.82 o 
 -15   1  17       30.21       55.45     10.65 o 
 -14   1  17       63.82       75.15      8.98 o 
 -13   1  17       29.30        1.54     10.75 o 
 -12   1  17        1.48       12.01      8.43 o 
 -11   1  17       28.01       10.95     17.81 o 
 -10   1  17      165.14      197.85     13.77 o 
  -9   1  17       89.11      109.72     11.52 o 
  -8   1  17       81.81       99.63     10.75 o 
  -7   1  17       30.69       30.92     10.85 o 
  -6   1  17        9.82       -6.48      6.48 o 
  -5   1  17       11.14       13.24      7.13 o 
  -4   1  17        3.96        7.28      5.25 o 
  -3   1  17        0.02       12.48      5.16 o 
  -2   1  17        0.14       -0.45      4.54 o 
  -1   1  17      112.63       95.52      8.15 o 
   0   1  17        1.01        5.09      4.91 o 
   1   1  17       22.15        9.43      5.04 o 
   2   1  17       11.46        0.97      5.05 o 
   3   1  17       12.70        3.59      4.97 o 
   4   1  17       21.86       14.04      5.56 o 
   5   1  17       77.00       71.77      7.60 o 
   6   1  17      158.44      184.09     12.58 o 
   7   1  17       35.24       38.68      8.84 o 
   8   1  17        1.61       -2.12      8.47 o 
   9   1  17        5.99        0.22     14.65 o 
  10   1  17       15.59       17.59     17.08 o 
  11   1  17        3.24       -5.87     18.05 o 
 -16   2  17        0.69       38.98     18.14 o 
 -15   2  17       30.01       36.81      9.93 o 
 -14   2  17       59.30       37.67      9.00 o 
 -13   2  17        4.22        1.14      7.43 o 
 -12   2  17        5.93        1.42      8.17 o 
 -11   2  17       29.19       27.35      9.64 o 
 -10   2  17      250.75      235.98     14.75 o 
  -9   2  17       13.56       10.16      7.73 o 
  -8   2  17       55.86       71.47      9.73 o 
  -7   2  17        3.92        9.86      7.83 o 
  -6   2  17        2.16        8.44      6.54 o 
  -5   2  17       47.81       79.15     10.37 o 
  -4   2  17      150.57      127.20      9.06 o 
  -3   2  17      197.21      227.48      9.65 o 
  -2   2  17      174.30      157.33      8.58 o 
  -1   2  17      719.80      719.63     15.68 o 
   0   2  17      134.31      124.75      8.06 o 
   1   2  17        0.29       -4.38      4.38 o 
   2   2  17        1.88        1.04      5.29 o 
   3   2  17      256.38      252.47     10.71 o 
   4   2  17       31.27        7.09      6.65 o 
   5   2  17       72.42       60.11      9.15 o 
   6   2  17       12.92       21.85      7.82 o 
   7   2  17        4.14       -7.51      7.51 o 
   8   2  17        0.41       -7.79      7.79 o 
   9   2  17       30.09       28.55     10.58 o 
  10   2  17        8.90       19.04     16.77 o 
  11   2  17        2.41      -16.49     16.49 o 
 -15   3  17       10.52       -6.04     18.66 o 
 -14   3  17       22.21       16.15     11.26 o 
 -13   3  17        7.61        2.31      8.97 o 
 -12   3  17       57.14       38.69     10.43 o 
 -11   3  17        5.30       -1.99      7.57 o 
 -10   3  17        1.26       -2.94      7.61 o 
  -9   3  17       66.13       51.98      9.81 o 
  -8   3  17        0.54        6.83      6.76 o 
  -7   3  17        0.17       -6.38      6.38 o 
  -6   3  17       90.53       62.88     19.28 o 
  -5   3  17       87.25      111.95     10.39 o 
  -4   3  17      364.69      354.55     12.84 o 
  -3   3  17        9.68        8.28      5.11 o 
  -2   3  17      164.45      174.76      9.07 o 
  -1   3  17      380.01      421.30     13.39 o 
   0   3  17      308.70      305.22     14.00 o 
   1   3  17       84.48       91.72      7.69 o 
   2   3  17      184.91      206.53     10.03 o 
   3   3  17        1.07       -5.14      6.58 o 
   4   3  17       65.50       59.44      9.21 o 
   5   3  17       64.47       65.52     12.19 o 
   6   3  17        2.15       -1.55      7.63 o 
   7   3  17        7.11       -2.93      8.06 o 
   8   3  17       20.45       30.44     10.41 o 
   9   3  17        3.02       -7.20     10.51 o 
  10   3  17        0.62       20.34     11.58 o 
  11   3  17        2.41       12.39     11.92 o 
 -15   4  17       31.63       48.82     44.84 o 
 -14   4  17        0.36       21.86     10.90 o 
 -13   4  17        8.37        1.34      9.52 o 
 -12   4  17       14.15       30.71     10.59 o 
 -11   4  17       36.06       13.66     11.78 o 
 -10   4  17       28.99       11.86     10.85 o 
  -9   4  17       12.75       16.23      8.30 o 
  -8   4  17        1.27       -6.46      6.46 o 
  -7   4  17      197.33      167.35     12.66 o 
  -6   4  17        5.48       20.85      7.76 o 
  -5   4  17      173.85      166.14     13.98 o 
  -4   4  17       27.11       23.16      7.53 o 
  -3   4  17       11.03       25.19      6.22 o 
  -2   4  17       14.97       19.04      5.55 o 
  -1   4  17       51.94       47.56      6.62 o 
   0   4  17       46.20       46.84      6.49 o 
   1   4  17      332.06      343.59     15.28 o 
   2   4  17       14.84       -6.85      6.85 o 
   3   4  17       65.63       59.35      9.32 o 
   4   4  17       21.33        9.59      7.76 o 
   5   4  17       42.11       16.82     17.20 o 
   6   4  17        2.48       13.31      9.54 o 
   7   4  17        0.53       -8.05      8.05 o 
   8   4  17        5.71        6.90     10.21 o 
   9   4  17      116.08      154.87     23.07 o 
  10   4  17        1.75      -10.77     10.77 o 
 -15   5  17        0.57        4.14     15.63 o 
 -14   5  17        0.01       50.49     17.42 o 
 -13   5  17        9.22       22.04     11.73 o 
 -12   5  17       17.68       13.02     21.85 o 
 -11   5  17        3.81       -1.55      8.19 o 
 -10   5  17        3.17       15.67     10.26 o 
  -9   5  17        8.74       13.40      8.43 o 
  -8   5  17       19.38        3.97      8.50 o 
  -7   5  17       21.13       15.69      8.25 o 
  -6   5  17        9.44       -0.47      6.78 o 
  -5   5  17      486.45      558.49     33.76 o 
  -4   5  17      187.57      172.72     12.32 o 
  -3   5  17       10.70        5.29      9.19 o 
  -2   5  17       67.42       73.53      7.82 o 
  -1   5  17       51.12       54.76      9.41 o 
   0   5  17       25.95       13.68      9.07 o 
   1   5  17        0.14        5.13      7.35 o 
   2   5  17       27.52       28.60      8.03 o 
   3   5  17      361.56      423.79     18.22 o 
   4   5  17        2.22        3.59      7.84 o 
   5   5  17        0.01       -7.95      7.95 o 
   6   5  17      176.31      171.44     14.35 o 
   7   5  17       50.93       37.98     10.66 o 
   8   5  17      146.42      169.51     15.87 o 
   9   5  17        8.97        9.52     11.37 o 
  10   5  17       75.62       81.25     14.71 o 
 -13   6  17       15.15        0.71     39.64 o 
 -12   6  17        5.13       -9.11     17.62 o 
 -11   6  17       10.43       12.74     23.96 o 
 -10   6  17       25.62       38.33     20.00 o 
  -9   6  17        2.10       12.12      8.95 o 
  -8   6  17       23.57      345.33    158.81 o 
  -7   6  17        0.01       -2.43     15.84 o 
  -6   6  17       35.76       26.84     17.77 o 
  -5   6  17      339.78      298.30     15.25 o 
  -4   6  17       22.97        9.83      7.31 o 
  -3   6  17      691.31      682.48     31.70 o 
  -2   6  17       14.59       24.59      8.45 o 
  -1   6  17       68.55       95.31     11.45 o 
   0   6  17       72.49       43.35      9.10 o 
   1   6  17       85.56      106.11     18.33 o 
   2   6  17      388.35      409.67     20.58 o 
   3   6  17       52.98       65.89     11.31 o 
   4   6  17       80.97       66.28     11.84 o 
   5   6  17       44.97       37.11     13.61 o 
   6   6  17        1.15       14.98     10.91 o 
   7   6  17       59.92       62.38     14.15 o 
   8   6  17       12.31        1.62     12.56 o 
   9   6  17       69.03      114.63     17.21 o 
  10   6  17        0.58       36.93     19.03 o 
 -14   7  17        0.20       28.45     18.61 o 
 -13   7  17        0.34      -12.40     14.12 o 
 -12   7  17        2.67       34.51     15.57 o 
 -11   7  17       15.57       32.66     11.16 o 
 -10   7  17       29.15       29.85     18.99 o 
  -9   7  17       11.50       22.90     27.29 o 
  -8   7  17       13.39       -0.71      7.33 o 
  -7   7  17        2.17        1.84      7.84 o 
  -6   7  17        1.50       11.79      7.81 o 
  -5   7  17       20.27       25.31      8.69 o 
  -4   7  17      264.72      248.83     21.44 o 
  -3   7  17      167.31      171.27     13.89 o 
  -2   7  17       15.93       18.55      7.96 o 
  -1   7  17       60.11       49.23     12.72 o 
   0   7  17        4.09        2.15      7.16 o 
   1   7  17        1.13       22.98      8.48 o 
   2   7  17        3.37       -1.75      7.30 o 
   3   7  17        0.24        1.44      9.39 o 
   4   7  17       11.13        6.14      9.47 o 
   5   7  17       36.16       50.28     11.69 o 
   6   7  17       46.27       66.05     23.79 o 
   7   7  17        1.29       12.50     13.15 o 
   8   7  17       50.29      115.47     17.28 o 
   9   7  17        0.75        9.01     14.03 o 
 -13   8  17        2.17       18.58     18.46 o 
 -12   8  17        5.06       15.82     30.17 o 
 -11   8  17       14.77      233.07    163.29 o 
 -10   8  17       24.08      -56.10    151.20 o 
  -9   8  17       43.86       72.20     69.69 o 
  -8   8  17        3.94        7.08      7.83 o 
  -7   8  17        0.49       28.26     13.58 o 
  -6   8  17       99.93      125.02     12.29 o 
  -5   8  17       40.88       14.24     11.26 o 
  -4   8  17       64.99       64.38     13.65 o 
  -3   8  17        6.89        3.74     10.48 o 
  -2   8  17       16.53      -10.26     10.26 o 
  -1   8  17       12.23        4.99      7.67 o 
   0   8  17      146.82      176.47     22.19 o 
   1   8  17       20.10       59.62     12.61 o 
   2   8  17       19.30       31.01      9.51 o 
   3   8  17        0.02       -1.53      9.77 o 
   4   8  17      104.72       97.65     13.89 o 
   5   8  17       72.76       76.28     14.42 o 
   6   8  17        7.29       14.21     12.49 o 
   7   8  17       30.96       40.12     14.37 o 
   8   8  17        0.11       41.07     19.32 o 
  -9   9  17        3.86     -206.50    206.50 o 
  -8   9  17        4.34     -137.42    137.42 o 
  -7   9  17       33.03     -151.68    151.68 o 
  -6   9  17        0.19       22.10     30.65 o 
  -5   9  17        3.79       -0.05     10.32 o 
  -4   9  17        6.71       21.62     21.98 o 
  -3   9  17        2.38        5.68     10.58 o 
  -2   9  17        2.28        0.80     10.20 o 
  -1   9  17       14.07        9.35      8.21 o 
   0   9  17       21.33       19.31      8.59 o 
   1   9  17       30.06       22.81      9.02 o 
   2   9  17       16.45       28.03     10.08 o 
   3   9  17       23.26        8.75     10.86 o 
   4   9  17       60.56       28.18     13.27 o 
   5   9  17       28.21       46.01     14.69 o 
   6   9  17       36.88       34.28     13.64 o 
   7   9  17        1.06       -2.81     12.86 o 
  -7  10  17        0.78      107.05    167.83 o 
  -6  10  17       17.15     -145.58    145.58 o 
  -5  10  17       70.58       13.42    169.67 o 
  -4  10  17       12.14      205.02    175.10 o 
  -3  10  17       29.85       28.12     29.59 o 
  -2  10  17       89.81      125.42     18.04 o 
  -1  10  17        0.11       11.82     11.52 o 
   0  10  17       76.73       87.15     15.25 o 
   1  10  17        4.00       36.96     10.45 o 
   2  10  17        0.65       -1.51      9.03 o 
   3  10  17        1.72        9.68     11.57 o 
   4  10  17       30.76       78.54     16.81 o 
   5  10  17       18.64       10.39      9.42 o 
   6  10  17        7.43       31.36     13.22 o 
  -6  11  17        2.73     -112.59    165.61 o 
  -5  11  17        1.96       46.75    168.02 o 
  -4  11  17        1.62      243.15    191.20 o 
  -3  11  17      152.02      -60.90    175.85 o 
  -2  11  17        1.81       25.51     12.70 o 
  -1  11  17       42.85       72.39     15.91 o 
   0  11  17        0.33       26.98     12.14 o 
   1  11  17       16.53       29.05     11.85 o 
   2  11  17       18.66       47.28     13.51 o 
   3  11  17        0.04      -10.67     10.67 o 
   4  11  17       28.35       34.73     13.79 o 
   5  11  17       21.98       59.10     26.54 o 
  -6  12  17       29.88      -11.09     53.74 o 
  -5  12  17        6.77       97.03    187.85 o 
  -4  12  17       15.03       -2.07    177.13 o 
  -3  12  17       58.54      151.59    190.68 o 
  -2  12  17       41.03      124.75    183.22 o 
   0  12  17       23.43       46.01     13.84 o 
   1  12  17       58.96       49.02     14.97 o 
   2  12  17        5.87       -1.87     10.62 o 
   3  12  17        3.85       33.79     13.81 o 
 -15   0  18       10.68        7.48     14.92 o 
 -14   0  18       47.75       13.09     13.46 o 
 -13   0  18        7.53       20.77     13.93 o 
 -12   0  18       26.80       14.76     12.89 o 
 -11   0  18        1.14        9.95     11.33 o 
 -10   0  18        7.86        4.14      9.77 o 
  -9   0  18      294.65      262.05     22.34 o 
  -8   0  18      404.89      448.97     26.49 o 
  -7   0  18      159.28      216.84     20.16 o 
  -6   0  18        5.09       -9.35      9.35 o 
  -5   0  18        0.42       -9.63      9.63 o 
  -4   0  18       11.76       30.85     11.76 o 
  -3   0  18      871.01      983.90     36.08 o 
  -2   0  18      327.66      331.59     18.12 o 
  -1   0  18      922.92      889.29     25.42 o 
   0   0  18        7.09        9.95      7.19 o 
   1   0  18      170.81      136.81     12.18 o 
   2   0  18      139.66      185.59     20.80 o 
   3   0  18      100.84       90.54     18.70 o 
   4   0  18       21.96       26.49      8.70 o 
   5   0  18       10.34        4.44      8.55 o 
   6   0  18      447.18      431.03     37.17 o 
   7   0  18       60.41       45.21     18.51 o 
   8   0  18       96.21      103.24     25.07 o 
   9   0  18       10.71       -1.74     20.16 o 
  10   0  18        4.46      -19.46     19.46 o 
 -15   1  18        5.36       -9.63      9.63 o 
 -14   1  18       42.41        8.68      9.75 o 
 -13   1  18        0.13       -8.06      8.06 o 
 -12   1  18       10.74       -7.40      7.40 o 
 -11   1  18        0.15       -7.23      7.23 o 
 -10   1  18       88.61       94.03     20.49 o 
  -9   1  18      129.40      156.04     12.99 o 
  -8   1  18       99.12       93.95     11.38 o 
  -7   1  18       21.98       57.99      9.97 o 
  -6   1  18      394.01      382.44     18.35 o 
  -5   1  18      130.20      121.39     25.08 o 
  -4   1  18      325.11      405.50     17.17 o 
  -3   1  18        3.65        4.53      6.95 o 
  -2   1  18        0.38       12.68      5.40 o 
  -1   1  18        0.08       -4.71      4.71 o 
   0   1  18      197.49      165.19      9.05 o 
   1   1  18        9.63        2.81      5.13 o 
   2   1  18      201.04      219.03     10.34 o 
   3   1  18       35.67       43.14      6.61 o 
   4   1  18       62.96       49.55      6.85 o 
   5   1  18       43.51       63.02      7.58 o 
   6   1  18        5.72       -2.27      7.52 o 
   7   1  18       70.15       72.30     10.09 o 
   8   1  18        8.42        4.20      8.99 o 
   9   1  18        0.00        0.29     15.62 o 
  10   1  18        1.48       15.90     18.01 o 
 -15   2  18        0.33       -9.22      9.22 o 
 -14   2  18       12.02       13.09     19.88 o 
 -13   2  18        3.58       10.18     10.31 o 
 -12   2  18       17.52        7.90      8.87 o 
 -11   2  18       24.52       36.52     10.02 o 
 -10   2  18        0.57       -7.33      8.05 o 
  -9   2  18       23.98       22.48      8.27 o 
  -8   2  18        4.96        8.08      7.60 o 
  -7   2  18      511.92      557.69     20.19 o 
  -6   2  18       59.35       83.99     13.63 o 
  -5   2  18       13.95       12.42      7.63 o 
  -4   2  18        7.62       14.08      7.55 o 
  -3   2  18      188.31      233.62     20.63 o 
  -2   2  18       15.01        4.98      5.05 o 
  -1   2  18       53.83       36.48      8.57 o 
   0   2  18        2.06       -4.21      5.10 o 
   1   2  18       49.00       52.60      7.58 o 
   2   2  18        1.99       -2.04      5.03 o 
   3   2  18      139.34      122.45     11.96 o 
   4   2  18       11.94        2.63      6.86 o 
   5   2  18       14.06        2.96      7.17 o 
   6   2  18       27.08       45.06      9.58 o 
   7   2  18       14.44        9.37      8.53 o 
   8   2  18        0.32       -4.29      9.22 o 
   9   2  18       47.34       60.29     12.32 o 
  10   2  18        1.95      -14.79     14.79 o 
 -15   3  18       68.88      130.50     37.80 o 
 -14   3  18        4.17      -13.80     13.80 o 
 -13   3  18        1.21       -3.04      9.30 o 
 -12   3  18       40.19       30.88     10.06 o 
 -11   3  18        5.36        5.28      8.89 o 
 -10   3  18       32.94       21.72      8.90 o 
  -9   3  18        0.00        4.02      7.97 o 
  -8   3  18        5.82       12.86      8.08 o 
  -7   3  18      127.89       94.96     10.92 o 
  -6   3  18       10.93        7.34      7.65 o 
  -5   3  18      125.35      125.82     11.48 o 
  -4   3  18       15.20       20.87      8.25 o 
  -3   3  18       26.35       42.52      8.93 o 
  -2   3  18        4.73       -2.43      5.64 o 
  -1   3  18       65.67       70.17      7.18 o 
   0   3  18        0.56       -5.38      5.38 o 
   1   3  18      108.13      101.75      8.19 o 
   2   3  18       59.96       58.97     13.40 o 
   3   3  18       23.10       28.77      8.23 o 
   4   3  18        8.27       -6.53      6.53 o 
   5   3  18        0.09       -7.64      7.64 o 
   6   3  18        1.59      -11.78     11.78 o 
   7   3  18       35.36       30.77      9.87 o 
   8   3  18        3.88        3.75      9.98 o 
   9   3  18        3.23        5.59     10.50 o 
  10   3  18       33.57       45.87     13.37 o 
 -15   4  18        6.46       -0.93     17.19 o 
 -14   4  18       38.17       39.30     25.49 o 
 -13   4  18        4.32       10.58     10.78 o 
 -12   4  18        1.24       -4.84      8.38 o 
 -11   4  18        0.01      -12.09     12.09 o 
 -10   4  18        8.39        2.13      8.96 o 
  -9   4  18       26.67       45.01      9.97 o 
  -8   4  18       16.16        0.62      7.58 o 
  -7   4  18      112.31      124.65     11.68 o 
  -6   4  18        2.43        8.78      7.18 o 
  -5   4  18      148.50      133.28     11.68 o 
  -4   4  18      100.61       84.59     17.79 o 
  -3   4  18       50.38       21.84      8.77 o 
  -2   4  18       76.70       87.39      8.56 o 
  -1   4  18       44.37       36.76      6.69 o 
   0   4  18        6.02       -0.63      5.37 o 
   1   4  18        0.05       -8.42      8.91 o 
   2   4  18        7.26       -1.85      7.17 o 
   3   4  18        0.11        6.55      7.71 o 
   4   4  18        6.60       -5.19      7.88 o 
   5   4  18       28.20       47.62     13.99 o 
   6   4  18        5.67        1.27      8.10 o 
   7   4  18       12.46       19.99     11.87 o 
   8   4  18       16.40       21.44     11.39 o 
   9   4  18       16.17       12.13     11.68 o 
  10   4  18       15.63       14.49     17.14 o 
 -14   5  18       41.18       75.80     19.97 o 
 -13   5  18        0.33       16.23     16.86 o 
 -12   5  18       41.68       49.71     11.51 o 
 -11   5  18        1.96       -8.07      8.07 o 
 -10   5  18       23.28       30.68      9.86 o 
  -9   5  18        0.50       -6.39      6.39 o 
  -8   5  18       23.51       17.82     17.50 o 
  -7   5  18        1.05       -7.67      7.67 o 
  -6   5  18       10.07       -2.63      7.25 o 
  -5   5  18      277.80      312.12     15.70 o 
  -4   5  18        1.03        4.01      7.37 o 
  -3   5  18      760.16      789.59     23.67 o 
  -2   5  18        6.74        4.53      5.77 o 
  -1   5  18       14.00       -6.83      7.74 o 
   0   5  18       81.43       58.96      9.46 o 
   1   5  18        0.69       -8.74      8.74 o 
   2   5  18      309.42      304.34     25.28 o 
   3   5  18       97.07       95.69     11.64 o 
   4   5  18       14.11        3.58      7.51 o 
   5   5  18       22.52       34.18     14.19 o 
   6   5  18       55.74       57.70     12.01 o 
   7   5  18        3.77       10.30     10.87 o 
   8   5  18        9.16        7.37     11.68 o 
   9   5  18        0.46      -11.00     11.00 o 
 -13   6  18        0.37       38.53     23.13 o 
 -12   6  18        0.04       15.07     19.64 o 
 -11   6  18        5.64       27.50     17.53 o 
 -10   6  18       28.65      377.12    191.86 o 
  -9   6  18      105.56       98.97     11.73 o 
  -8   6  18       10.71        5.28      8.05 o 
  -7   6  18       50.47       45.45      9.26 o 
  -6   6  18       27.16       36.00      9.01 o 
  -5   6  18       31.72       19.31      8.14 o 
  -4   6  18       79.27       99.05     10.87 o 
  -3   6  18      108.64       89.02     14.54 o 
  -2   6  18       40.40       58.09      9.72 o 
  -1   6  18      172.40      219.02     15.62 o 
   0   6  18      154.26      163.68     14.25 o 
   1   6  18       64.05       88.46     12.36 o 
   2   6  18       32.35       49.64     11.75 o 
   3   6  18      120.50      113.05     26.97 o 
   4   6  18       92.49       95.30     13.56 o 
   5   6  18       12.29       15.52     10.37 o 
   6   6  18        2.15       -5.69     10.67 o 
   7   6  18        3.09       16.54     12.85 o 
   8   6  18        0.11       30.64     13.33 o 
   9   6  18        0.01       20.43     13.88 o 
 -13   7  18       17.23       86.11     26.84 o 
 -12   7  18        1.46       28.68     16.14 o 
 -11   7  18       48.51       64.98     26.57 o 
 -10   7  18       97.20       93.20     20.13 o 
  -9   7  18       10.72       17.70     22.48 o 
  -8   7  18       64.51       76.41     11.10 o 
  -7   7  18        1.08        9.62      8.13 o 
  -6   7  18       46.68       40.92     10.03 o 
  -5   7  18      329.99      416.26     18.03 o 
  -4   7  18        2.76       -8.36      8.36 o 
  -3   7  18       46.21       48.89      9.46 o 
  -2   7  18      157.46      190.60     19.74 o 
  -1   7  18      227.13      245.60     25.08 o 
   0   7  18        3.50       16.06      8.03 o 
   1   7  18       33.12       24.11      8.57 o 
   2   7  18       14.46        2.71      9.08 o 
   3   7  18        4.12        6.62      9.30 o 
   4   7  18        9.61        3.27     13.60 o 
   5   7  18        0.11       -2.54     13.55 o 
   6   7  18      118.85      115.78     16.07 o 
   7   7  18        0.09        2.96     12.21 o 
   8   7  18        4.32        3.39     13.30 o 
 -12   8  18        1.70     -110.06    173.82 o 
 -11   8  18        3.38      270.07    197.81 o 
 -10   8  18        0.65       13.26     22.50 o 
  -9   8  18      155.25      166.94     88.95 o 
  -8   8  18       53.03       65.20     11.14 o 
  -7   8  18       28.73       26.05      8.96 o 
  -6   8  18        1.10       14.45     22.07 o 
  -5   8  18       73.71      111.59     17.33 o 
  -4   8  18       23.01       47.68     14.26 o 
  -3   8  18      107.20       86.01     15.68 o 
  -2   8  18       20.66       -8.82      9.77 o 
  -1   8  18       19.83       22.71     11.14 o 
   0   8  18       66.27       65.14     11.23 o 
   1   8  18        1.82       16.52      9.00 o 
   2   8  18       10.68       11.02      8.75 o 
   3   8  18        3.79       47.48     12.61 o 
   4   8  18       33.36       38.67     16.57 o 
   5   8  18       83.32       79.34     19.60 o 
   6   8  18        2.80       -3.10     12.84 o 
   7   8  18       30.84       40.67     15.58 o 
 -11   9  18       11.73       55.50    182.42 o 
 -10   9  18        2.71       99.77    177.84 o 
  -9   9  18       20.48       47.15    180.20 o 
  -8   9  18       43.22       88.82    162.77 o 
  -7   9  18        3.40      237.94    176.99 o 
  -6   9  18        3.15      158.87    181.47 o 
  -5   9  18        0.99       -0.21     46.11 o 
  -4   9  18       17.60        1.40     10.86 o 
  -3   9  18       41.28       66.98     14.83 o 
  -2   9  18        3.90        0.67     10.77 o 
  -1   9  18        7.45       27.78     12.47 o 
   0   9  18       10.08       21.77     12.28 o 
   1   9  18        4.43       -0.20      8.10 o 
   2   9  18        2.78       10.02      9.92 o 
   3   9  18        9.09       46.68     13.08 o 
   4   9  18        3.70        1.07     10.25 o 
   5   9  18        2.44       34.53     14.59 o 
   6   9  18       90.11       67.91     19.88 o 
  -9  10  18       32.99     -150.31    150.31 o 
  -8  10  18        8.80       93.49    191.58 o 
  -7  10  18       23.40      168.49    180.25 o 
  -6  10  18        4.10       82.14    176.18 o 
  -5  10  18        3.91      -92.63    168.91 o 
  -4  10  18       27.54       91.02     16.29 o 
  -3  10  18       29.71       20.03     11.14 o 
  -2  10  18        9.06       13.16     12.51 o 
  -1  10  18        0.06       28.72     12.14 o 
   0  10  18        6.80        8.08     10.48 o 
   1  10  18        3.69        0.07      9.63 o 
   2  10  18        3.56       30.79     12.89 o 
   3  10  18        0.26       17.90     12.14 o 
   4  10  18       17.40       13.09     13.13 o 
   5  10  18        8.26       82.41     16.39 o 
  -8  11  18       25.63      -57.63    195.03 o 
  -7  11  18        1.46       14.89    193.66 o 
  -6  11  18        1.03       61.17    188.84 o 
  -5  11  18       20.43      211.36    198.71 o 
  -4  11  18       37.16       30.99    180.67 o 
  -2  11  18        0.46      -10.69     11.95 o 
  -1  11  18       26.60       12.69     11.90 o 
   0  11  18        5.13       44.21     14.40 o 
   1  11  18        2.53       10.62     11.47 o 
   2  11  18        4.55       11.49     11.66 o 
   3  11  18        5.00       53.09     14.54 o 
  -5  12  18       21.51       59.04    183.27 o 
  -4  12  18       27.63       55.96    195.64 o 
   1  12  18        6.13       35.73     14.21 o 
 -15   1  19        3.89       -9.45      9.45 o 
 -14   1  19       17.98       10.81     11.76 o 
 -13   1  19        0.20       -4.98      8.46 o 
 -12   1  19        1.15       -7.46      8.21 o 
 -11   1  19       25.45       33.37     10.27 o 
 -10   1  19       25.94       37.23     10.05 o 
  -9   1  19       11.46        6.99      8.56 o 
  -8   1  19      138.47      128.55     17.79 o 
  -7   1  19      227.00      253.37     15.77 o 
  -6   1  19       76.25       80.54     10.79 o 
  -5   1  19       44.40       38.78      9.31 o 
  -4   1  19       21.16       18.16      8.27 o 
  -3   1  19       72.84       99.97     12.53 o 
  -2   1  19       89.55      131.38     11.89 o 
  -1   1  19      112.03      123.10      9.79 o 
   0   1  19      110.04      121.75      9.37 o 
   1   1  19       15.31       12.17      5.92 o 
   2   1  19        0.00        0.49      5.27 o 
   3   1  19        0.91       -5.56      5.56 o 
   4   1  19       48.12       34.93      7.16 o 
   5   1  19        0.56        5.25      7.56 o 
   6   1  19       95.75       79.18     14.67 o 
   7   1  19        4.78       18.70     13.17 o 
   8   1  19       17.98       -2.61     14.77 o 
   9   1  19        1.48      -14.72     14.72 o 
 -14   2  19        3.38       -8.62      8.62 o 
 -13   2  19        5.10       -0.77     10.80 o 
 -12   2  19        2.14       -8.50      8.50 o 
 -11   2  19       27.73        8.56     11.35 o 
 -10   2  19      100.91      103.01     12.82 o 
  -9   2  19        8.34       -0.73      7.89 o 
  -8   2  19        3.72        2.42      7.81 o 
  -7   2  19      544.60      486.84     52.17 o 
  -6   2  19       69.81       44.66      9.52 o 
  -5   2  19        7.84        6.49      7.75 o 
  -4   2  19        9.19       10.78      8.00 o 
  -3   2  19        2.56       11.89      8.14 o 
  -2   2  19       33.95       27.49      6.96 o 
  -1   2  19       27.20       28.94      8.70 o 
   0   2  19        0.14       -0.46      5.16 o 
   1   2  19        0.03       -5.57      5.57 o 
   2   2  19        8.08       -2.88      5.68 o 
   3   2  19       15.69       18.11      7.89 o 
   4   2  19        2.84       -3.74      7.22 o 
   5   2  19       16.64       20.18      8.65 o 
   6   2  19       43.24       57.28     11.46 o 
   7   2  19       12.74        5.46     10.70 o 
   8   2  19       19.90       13.24     17.18 o 
   9   2  19        0.01      -16.10     16.10 o 
 -14   3  19       36.03        3.84     12.10 o 
 -13   3  19        0.20        3.54     11.28 o 
 -12   3  19        8.08       13.86      9.79 o 
 -11   3  19        4.33       -8.95      8.95 o 
 -10   3  19        2.67      -10.41     10.41 o 
  -9   3  19       75.40       86.03     11.65 o 
  -8   3  19        3.71       25.83      8.70 o 
  -7   3  19       19.12       22.13      8.56 o 
  -6   3  19      187.03      228.89     14.74 o 
  -5   3  19      261.58      273.22     26.14 o 
  -4   3  19        0.29       -7.33      7.33 o 
  -3   3  19        0.39        8.43      7.35 o 
  -2   3  19       38.91       43.79      9.33 o 
  -1   3  19      129.04      149.67     10.34 o 
   0   3  19        4.09        5.04      6.16 o 
   1   3  19        2.48       -5.27      5.27 o 
   2   3  19       63.74       85.53     10.43 o 
   3   3  19       22.94       34.29      8.55 o 
   4   3  19       26.37        7.14      7.74 o 
   5   3  19        6.89        3.66      8.11 o 
   6   3  19      197.23      253.70     22.43 o 
   7   3  19        1.31       -6.28     10.71 o 
   8   3  19       15.23      -14.13     14.52 o 
   9   3  19       38.15       38.36     12.74 o 
 -14   4  19       89.44      113.26     23.28 o 
 -13   4  19       16.69       16.78     10.70 o 
 -12   4  19        0.12       -9.15      9.15 o 
 -11   4  19       12.73      -10.98     12.13 o 
 -10   4  19        0.20      -12.99     12.99 o 
  -9   4  19        0.68        0.23      7.96 o 
  -8   4  19       50.51       56.71     15.11 o 
  -7   4  19       17.40        5.29      7.81 o 
  -6   4  19      281.97      271.67     17.95 o 
  -5   4  19      237.13      216.04     14.40 o 
  -4   4  19       28.43       13.25      7.41 o 
  -3   4  19       52.94       66.83     10.17 o 
  -2   4  19       94.68      102.71     11.26 o 
  -1   4  19       31.23       35.81     10.69 o 
   0   4  19       39.14       25.97     10.60 o 
   1   4  19        7.28       11.52      7.71 o 
   2   4  19      142.38      133.70     21.06 o 
   3   4  19       96.57      114.49     12.02 o 
   4   4  19      193.65      145.30     12.92 o 
   5   4  19        7.38        4.06     10.41 o 
   6   4  19        2.14        5.88     13.60 o 
   7   4  19       19.94       -2.90     11.74 o 
   8   4  19      104.28      117.75     16.26 o 
   9   4  19        7.50      -11.16     11.16 o 
 -13   5  19        2.16      -15.63     15.63 o 
 -12   5  19       43.90       67.61     14.81 o 
 -11   5  19        9.88        3.50     10.05 o 
 -10   5  19       31.01        1.64      8.58 o 
  -9   5  19        1.78       -5.24      7.83 o 
  -8   5  19        0.11       -1.57      8.60 o 
  -7   5  19       28.45        4.77      8.09 o 
  -6   5  19       54.18       60.17     10.39 o 
  -5   5  19        3.38       -6.64      6.64 o 
  -4   5  19      452.86      486.09     19.17 o 
  -3   5  19        6.70       -3.16      7.51 o 
  -2   5  19       54.15       36.55      7.98 o 
  -1   5  19      259.91      226.91     22.07 o 
   0   5  19       29.73       22.46      9.39 o 
   1   5  19      250.34      227.12     14.86 o 
   2   5  19        0.42       -7.58      7.58 o 
   3   5  19        4.67       -5.60      8.09 o 
   4   5  19       36.93       39.18     14.68 o 
   5   5  19        4.58       -1.85     10.82 o 
   6   5  19       16.39       48.35     17.28 o 
   7   5  19       29.37       57.42     14.58 o 
   8   5  19        0.00       17.21     12.66 o 
 -13   6  19        9.53       26.78     15.52 o 
 -12   6  19       75.98       99.04     22.34 o 
 -11   6  19       15.96       21.34     10.42 o 
 -10   6  19       11.96       25.22     10.04 o 
  -9   6  19       66.55       37.61     10.89 o 
  -8   6  19       45.06       58.14     11.32 o 
  -7   6  19       24.12       19.86      9.14 o 
  -6   6  19       12.51       21.79      8.38 o 
  -5   6  19       65.90       83.67     11.05 o 
  -4   6  19       23.39       21.36      8.52 o 
  -3   6  19       39.72       21.50     11.29 o 
  -2   6  19       31.09       52.62     12.84 o 
  -1   6  19       83.06      102.36     12.33 o 
   0   6  19       19.37       60.77     15.16 o 
   1   6  19        1.23       -2.14     10.64 o 
   2   6  19        4.23       14.15      9.89 o 
   3   6  19       12.66       23.06     11.31 o 
   4   6  19       84.57      110.59     18.46 o 
   5   6  19       42.37       34.73     15.91 o 
   6   6  19       66.05       75.53     17.99 o 
   7   6  19        4.11       20.93     13.00 o 
   8   6  19       67.31       68.66     25.12 o 
 -12   7  19        1.28       37.49     37.79 o 
 -11   7  19       53.63       32.43     19.90 o 
 -10   7  19       10.63       15.09     17.09 o 
  -9   7  19       33.59       19.11     10.16 o 
  -8   7  19        0.07       -8.19      8.19 o 
  -7   7  19        0.25       -4.44      8.39 o 
  -6   7  19        0.13       17.33     20.97 o 
  -5   7  19        0.57       -9.49      9.49 o 
  -4   7  19       18.16       21.64     11.43 o 
  -3   7  19        9.84       -2.63      7.67 o 
  -2   7  19        0.24       -7.74      7.74 o 
  -1   7  19      100.33       89.75     15.11 o 
   0   7  19      196.56      282.79     18.59 o 
   1   7  19        9.56        6.28      9.30 o 
   2   7  19        1.01        1.64      9.17 o 
   3   7  19       19.46       23.16     11.10 o 
   4   7  19       36.65       85.88     18.23 o 
   5   7  19       44.00       41.61     17.57 o 
   6   7  19       17.74        2.74     14.92 o 
   7   7  19       21.67       73.38     15.96 o 
 -11   8  19        0.44      -26.98    186.29 o 
 -10   8  19       16.51       31.49     27.26 o 
  -9   8  19        3.55        2.53     20.70 o 
  -8   8  19        5.45       -1.69     14.54 o 
  -7   8  19        5.89       16.90     12.75 o 
  -6   8  19       10.90       26.25     12.51 o 
  -5   8  19       85.73       60.24     15.44 o 
  -4   8  19        1.81       14.63     12.70 o 
  -3   8  19       65.22      119.14     18.46 o 
  -2   8  19        0.00       28.78     11.99 o 
  -1   8  19       18.28       16.56     10.72 o 
   0   8  19       13.74       13.16     10.62 o 
   1   8  19       15.29       78.00     15.63 o 
   2   8  19        0.10       -3.81      8.78 o 
   3   8  19       12.93       -2.14     13.79 o 
   4   8  19        3.69       -3.82     16.81 o 
   5   8  19        0.15       54.49     17.71 o 
   6   8  19        3.53       12.22     18.75 o 
 -10   9  19        2.03      142.91    194.79 o 
  -9   9  19       31.00      111.86    182.65 o 
  -8   9  19        0.70      101.58    164.62 o 
  -7   9  19       11.77     -177.32    177.32 o 
  -6   9  19        2.95       -9.55     10.11 o 
  -5   9  19       61.50       66.78     15.63 o 
  -4   9  19       35.70       33.32     13.74 o 
  -3   9  19       91.13       77.20     16.62 o 
  -2   9  19       26.47       49.35     14.31 o 
  -1   9  19       20.00        9.23      8.82 o 
   0   9  19        0.45       -0.67     11.47 o 
   1   9  19        0.52        2.60     10.67 o 
   2   9  19       20.01       29.18     12.75 o 
   3   9  19        3.92        5.74     10.53 o 
   4   9  19        0.09       17.83     11.90 o 
   5   9  19       49.51       51.15     19.83 o 
  -8  10  19        6.46     -155.40    181.10 o 
  -7  10  19       36.65      161.34    194.36 o 
  -6  10  19        1.27       31.05    202.72 o 
  -5  10  19      130.61      150.99     20.02 o 
  -4  10  19       17.61        1.07     12.32 o 
  -3  10  19       40.54       66.11     15.49 o 
  -2  10  19       35.57       77.30     16.72 o 
  -1  10  19        1.28        4.34     11.85 o 
   0  10  19        5.67       51.69     13.93 o 
   1  10  19        7.41       22.24     12.09 o 
   2  10  19        0.84        5.48     11.66 o 
   3  10  19        2.97       -7.01     11.19 o 
   4  10  19       88.18      104.58     18.04 o 
  -6  11  19       17.03      -65.18    194.60 o 
  -5  11  19        4.85       -1.87    192.67 o 
  -3  11  19        0.38        5.88     12.66 o 
  -2  11  19       38.45       84.95     17.57 o 
  -1  11  19        4.74       17.56     13.17 o 
   0  11  19       31.50       17.70     13.03 o 
   1  11  19        0.94       10.75     13.08 o 
   2  11  19       13.20       68.25     15.87 o 
 -14   0  20      160.14      226.39     25.83 o 
 -13   0  20        3.65       -0.40     12.99 o 
 -12   0  20       14.83       48.75     15.06 o 
 -11   0  20        2.76        1.54     11.85 o 
 -10   0  20       16.15       36.46     15.39 o 
  -9   0  20        5.28      -12.68     12.68 o 
  -8   0  20        0.00       -6.88     11.90 o 
  -7   0  20      136.82      147.05     18.94 o 
  -6   0  20      118.31      122.81     17.80 o 
  -5   0  20       56.89       89.09     16.48 o 
  -4   0  20      327.82      370.64     25.45 o 
  -3   0  20      243.03      239.41     20.64 o 
  -2   0  20      140.98      158.61     18.61 o 
  -1   0  20       10.42        7.41     10.53 o 
   0   0  20      559.79      494.24     21.26 o 
   1   0  20       25.42       24.92      8.63 o 
   2   0  20        0.08       -9.16      9.16 o 
   3   0  20      137.91      103.31     12.68 o 
   4   0  20      165.67      195.59     15.79 o 
   5   0  20       44.64       21.75     10.30 o 
   8   0  20       20.81        5.34     24.46 o 
 -14   1  20       12.12       12.29     14.87 o 
 -13   1  20       34.40       45.49     15.16 o 
 -12   1  20       13.57        2.57      9.95 o 
 -11   1  20       24.41       -2.36      9.43 o 
 -10   1  20       71.21       29.51     23.91 o 
  -9   1  20       24.43       37.21     10.85 o 
  -8   1  20       77.18      101.14     14.40 o 
  -7   1  20        3.78       -6.89      8.64 o 
  -6   1  20      113.87      116.28     12.80 o 
  -5   1  20       48.55       83.04     11.13 o 
  -4   1  20       46.98       32.78      9.60 o 
  -3   1  20      158.25      176.30     14.00 o 
  -2   1  20       11.85        1.94      7.74 o 
  -1   1  20      185.43      173.25     13.37 o 
   0   1  20       23.10       18.45      7.26 o 
   1   1  20       46.27       34.92      7.01 o 
   2   1  20       14.10       12.86      7.43 o 
   3   1  20        2.30        0.01      5.84 o 
   4   1  20        2.56       14.41      8.30 o 
   5   1  20        4.09       15.12      9.71 o 
   6   1  20      106.35      121.28     17.76 o 
   8   1  20        3.77      -12.66     14.20 o 
 -14   2  20        5.56      -10.13     10.13 o 
 -13   2  20        2.04      -11.22     11.22 o 
 -12   2  20       18.11       -9.22      9.22 o 
 -11   2  20        7.02       -8.03      8.03 o 
 -10   2  20        5.61      -10.14     10.14 o 
  -9   2  20       30.82       28.49     10.22 o 
  -8   2  20       16.77        8.85      8.47 o 
  -7   2  20        1.17        3.33      9.03 o 
  -6   2  20       98.58      101.94     12.66 o 
  -5   2  20        8.16       -8.93      8.93 o 
  -4   2  20      120.19      135.77     26.45 o 
  -3   2  20        0.68        8.77     10.51 o 
  -2   2  20       10.51        3.46      8.43 o 
  -1   2  20      301.02      314.67     13.77 o 
   0   2  20        1.92        3.21      6.51 o 
   1   2  20       16.44       13.12      6.21 o 
   2   2  20        8.29        4.00      6.27 o 
   3   2  20       13.64       -4.10      7.59 o 
   4   2  20       26.58       29.21      9.07 o 
   5   2  20      148.94      129.53     14.88 o 
   6   2  20       94.91      156.80     19.74 o 
   7   2  20       18.35       36.20     15.25 o 
   8   2  20       33.70       27.80     13.76 o 
 -14   3  20        9.02       -6.22     10.99 o 
 -13   3  20        2.94       -8.98      8.98 o 
 -12   3  20       11.89       -7.11     10.35 o 
 -11   3  20       11.35       12.54     10.73 o 
 -10   3  20       15.48       -6.22      9.07 o 
  -9   3  20       65.93       74.47     13.55 o 
  -8   3  20       21.56       15.94      9.97 o 
  -7   3  20       26.93        9.65      8.16 o 
  -6   3  20       82.73       72.00     10.93 o 
  -5   3  20      153.00      175.28     14.41 o 
  -4   3  20        4.04        8.43     10.78 o 
  -3   3  20      195.21      189.11     13.95 o 
  -2   3  20       37.90       29.07      9.06 o 
  -1   3  20        0.28        1.10      7.52 o 
   0   3  20       18.82       18.04      7.23 o 
   1   3  20       49.72       53.02      9.96 o 
   2   3  20        4.17        1.36      8.46 o 
   3   3  20       14.77        4.70      9.85 o 
   4   3  20        4.57       -7.65      7.65 o 
   5   3  20        1.57      -16.27     16.27 o 
   6   3  20       46.20        8.58     12.59 o 
   7   3  20        2.52        5.88     14.02 o 
   8   3  20        0.07        7.92     14.73 o 
 -13   4  20        0.27       -5.65     11.02 o 
 -12   4  20       29.32       25.28     11.75 o 
 -11   4  20        6.19       -3.07      9.50 o 
 -10   4  20       15.39       -3.76      8.45 o 
  -9   4  20        5.93       -7.95      7.95 o 
  -8   4  20        2.42       -2.12      8.51 o 
  -7   4  20      205.90      203.15     15.36 o 
  -6   4  20       71.87       65.04     10.39 o 
  -5   4  20      210.76      181.63     13.77 o 
  -4   4  20        0.01       -7.40      7.40 o 
  -3   4  20       32.10       11.98      8.53 o 
  -2   4  20       16.26        0.30      7.95 o 
  -1   4  20        1.63       -9.25      9.25 o 
   0   4  20        0.00       -5.78      8.36 o 
   1   4  20        0.19        2.29      8.98 o 
   2   4  20       49.43       32.93     15.69 o 
   3   4  20      125.90      133.09     14.98 o 
   4   4  20        3.04       -7.63      7.63 o 
   5   4  20        7.48        8.95     14.54 o 
   6   4  20       12.52       60.70     16.06 o 
   7   4  20        4.01       21.97     14.69 o 
   8   4  20        0.06      -11.92     18.49 o 
 -13   5  20       18.49      -10.48     17.09 o 
 -12   5  20        8.08      -10.08     10.08 o 
 -11   5  20        8.24       -8.81      8.81 o 
 -10   5  20        6.45       20.04     10.68 o 
  -9   5  20       33.89       29.88     11.45 o 
  -8   5  20        1.23       -8.35     14.17 o 
  -7   5  20       36.84       22.03     10.01 o 
  -6   5  20      105.66      111.66     15.40 o 
  -5   5  20      119.87      109.50     12.09 o 
  -4   5  20       12.74       44.00      9.40 o 
  -3   5  20       15.34       14.71      8.41 o 
  -2   5  20       17.04        6.81     12.61 o 
  -1   5  20       17.12       21.84     13.17 o 
   0   5  20        4.27       -0.27     12.56 o 
   1   5  20       12.22        8.72     19.49 o 
   2   5  20       91.78       89.11     23.04 o 
   3   5  20       27.62      -12.55     12.55 o 
   4   5  20      184.50      177.40     17.30 o 
   5   5  20       85.63       71.72     17.76 o 
   6   5  20       61.44       42.41     16.43 o 
   7   5  20        7.84      -11.51     11.51 o 
 -12   6  20       16.73       12.35     19.41 o 
 -11   6  20        4.68       -9.29      9.29 o 
 -10   6  20       10.85       -7.63      7.63 o 
  -9   6  20       30.21        5.05      9.79 o 
  -8   6  20        0.74        2.18      9.25 o 
  -7   6  20       18.24       26.62      9.57 o 
  -6   6  20       14.41        2.53      9.15 o 
  -5   6  20        5.61       19.00      9.55 o 
  -4   6  20        3.37       14.02     11.19 o 
  -3   6  20       27.94       44.68     12.66 o 
  -2   6  20        5.46       27.78     12.51 o 
  -1   6  20        0.05        3.94     10.67 o 
   0   6  20       48.73       59.04     16.24 o 
   1   6  20        0.05        4.41     14.45 o 
   2   6  20       81.35       84.21     18.98 o 
   3   6  20       95.16       36.00     16.67 o 
   4   6  20       71.06       64.35     13.74 o 
   5   6  20       14.76       38.60     17.38 o 
   6   6  20        3.57       44.81     18.84 o 
   7   6  20        6.34       20.77     18.65 o 
 -11   7  20        5.46       -4.14     16.57 o 
 -10   7  20        8.85       33.75     11.75 o 
  -9   7  20       12.44       31.66     10.88 o 
  -8   7  20       44.77       49.98     11.71 o 
  -7   7  20       25.21       54.25     11.22 o 
  -6   7  20        0.41        2.60     12.51 o 
  -5   7  20      142.36      139.84     20.31 o 
  -4   7  20       11.47       31.52     14.07 o 
  -3   7  20       40.87       -9.35      9.35 o 
  -2   7  20        9.51       -7.15      8.83 o 
  -1   7  20        2.28       46.68     13.03 o 
   0   7  20       10.88        9.51      8.62 o 
   1   7  20       14.92        5.74     13.60 o 
   2   7  20        0.98       10.89     14.83 o 
   3   7  20       12.83       35.46     16.57 o 
   4   7  20       45.53       18.50     16.57 o 
   5   7  20       47.66       21.77     17.57 o 
   6   7  20       20.18       -1.14     16.34 o 
 -10   8  20        0.70       14.16     18.94 o 
  -9   8  20       30.61       -2.74     17.05 o 
  -8   8  20       25.68       38.13     15.25 o 
  -7   8  20        0.42        5.41     12.84 o 
  -6   8  20       20.38       12.89     12.04 o 
  -5   8  20       20.51        5.34     12.28 o 
  -4   8  20       34.22       75.66     16.10 o 
  -3   8  20      140.35      177.51     22.24 o 
  -2   8  20        2.74       20.10     13.27 o 
  -1   8  20        4.41        4.88     11.10 o 
   0   8  20       11.59        4.41     10.53 o 
   1   8  20        0.19       -7.95     10.06 o 
   2   8  20        0.03       25.51     12.94 o 
   3   8  20       15.89       -1.47     14.36 o 
   4   8  20       10.60       18.70     16.57 o 
   5   8  20        0.01       19.70     17.99 o 
  -6   9  20        3.30       34.53     14.17 o 
  -5   9  20        9.71        3.01     11.95 o 
  -4   9  20       85.25      126.35     18.94 o 
  -3   9  20        6.73       33.99     14.26 o 
  -2   9  20        0.46       20.10     13.22 o 
  -1   9  20        8.89        7.61     10.77 o 
   0   9  20        3.20       19.83     13.03 o 
   1   9  20       17.13       -0.47     11.66 o 
   2   9  20        0.00       27.45     12.99 o 
   3   9  20       11.38       18.97     13.03 o 
   4   9  20        2.99       14.96     13.84 o 
  -4  10  20        1.08       30.12     14.64 o 
  -3  10  20       14.19       26.58     13.65 o 
  -2  10  20        2.23       -2.07     11.43 o 
  -1  10  20        0.00       22.24     14.12 o 
   0  10  20        0.02       14.49     12.61 o 
  -1  11  20        9.52       33.66     15.49 o 
 -13   1  21        5.54      -14.38     14.38 o 
 -12   1  21        2.03        5.58     10.22 o 
 -11   1  21       21.80       -3.09      9.19 o 
 -10   1  21       46.00       19.63      9.62 o 
  -9   1  21       13.35       -0.27     14.40 o 
  -8   1  21       37.16       18.76     10.96 o 
  -7   1  21       24.69       11.47      9.73 o 
  -6   1  21       54.55       56.91     11.75 o 
  -5   1  21        0.02       -8.11      8.68 o 
  -4   1  21       12.30        2.57      8.93 o 
  -3   1  21       28.92       42.23     10.05 o 
  -2   1  21       17.51       29.76      9.39 o 
  -1   1  21       27.36       36.05      7.81 o 
   0   1  21       21.36       27.36     15.21 o 
   1   1  21        7.10        9.20      8.67 o 
   2   1  21       38.20       24.33      8.01 o 
   3   1  21        0.00        0.79      8.30 o 
   4   1  21       84.78      107.39     17.71 o 
   5   1  21        0.07       -9.51      9.51 o 
   6   1  21       44.73        2.07     13.08 o 
 -13   2  21        0.66      -16.95     16.95 o 
 -12   2  21        0.70      -10.64     10.64 o 
 -11   2  21        0.86       -9.21      9.21 o 
 -10   2  21       17.37        2.23      9.81 o 
  -9   2  21       75.34      105.62     12.87 o 
  -8   2  21       42.78       47.78     10.94 o 
  -7   2  21      169.88      203.66     22.69 o 
  -6   2  21       26.19       20.55     10.40 o 
  -5   2  21      205.91      188.22     25.43 o 
  -4   2  21        0.02        0.23      8.45 o 
  -3   2  21       46.47       13.30      8.78 o 
  -2   2  21       78.05       85.98     19.66 o 
  -1   2  21       68.17       48.56     20.69 o 
   0   2  21       29.78       24.22     11.05 o 
   1   2  21       11.15       10.34      8.76 o 
   2   2  21       41.19       28.85     14.40 o 
   3   2  21        1.82      -11.33     11.33 o 
   4   2  21       32.99       21.97     14.40 o 
   5   2  21       34.72       24.28     11.39 o 
   6   2  21        4.68       21.04     13.03 o 
   7   2  21        4.75        6.81     12.70 o 
 -13   3  21       30.84       45.58     12.94 o 
 -12   3  21        3.11      -10.29     10.29 o 
 -11   3  21        1.77        9.30     14.40 o 
 -10   3  21       64.76       65.91     12.36 o 
  -9   3  21       11.20        2.28      9.13 o 
  -8   3  21       13.87        4.43      9.09 o 
  -7   3  21       49.79       58.67     10.96 o 
  -6   3  21      170.60      204.77     16.08 o 
  -5   3  21       17.33       -4.26     12.65 o 
  -4   3  21      172.77      156.31     14.08 o 
  -3   3  21       67.82       83.46     17.27 o 
  -2   3  21       34.19       35.50      9.77 o 
  -1   3  21       41.20       72.19     11.48 o 
   0   3  21        2.31       -5.38      8.30 o 
   1   3  21       56.50       31.52     15.11 o 
   2   3  21       22.80       54.49     16.53 o 
   3   3  21        8.93       34.33     13.84 o 
   4   3  21       10.49      -11.55     12.42 o 
   5   3  21       14.39       -4.21     13.17 o 
   6   3  21       30.10       47.15     16.53 o 
   7   3  21        4.05       -8.35     14.50 o 
 -12   4  21       10.88        3.24     11.47 o 
 -11   4  21        9.38       -9.86      9.86 o 
 -10   4  21       17.44       -9.15      9.15 o 
  -9   4  21       62.50       95.87     13.55 o 
  -8   4  21        4.20       -5.49      8.57 o 
  -7   4  21      109.60       82.81     12.06 o 
  -6   4  21        4.88       -0.23      9.21 o 
  -5   4  21      277.65      262.98     21.07 o 
  -4   4  21        4.25       18.27      9.26 o 
  -3   4  21        4.02        1.72      9.43 o 
  -2   4  21        1.00       -8.11     14.00 o 
  -1   4  21        1.42       21.50     13.32 o 
   0   4  21       45.85        5.94     13.88 o 
   1   4  21        4.79       -9.55     13.41 o 
   2   4  21        9.91       14.98     11.01 o 
   3   4  21        2.18       12.96     13.65 o 
   4   4  21       42.80       40.54     15.49 o 
   5   4  21       14.04       30.45     16.10 o 
   6   4  21        9.25       12.29     15.16 o 
 -12   5  21        0.14      -11.53     11.53 o 
 -11   5  21        0.12      -10.57     10.57 o 
 -10   5  21       44.36       39.62     11.66 o 
  -9   5  21       20.83      -10.65     12.40 o 
  -8   5  21        5.80       10.46      9.63 o 
  -7   5  21       94.52      122.85     13.56 o 
  -6   5  21        8.47       -7.21      8.63 o 
  -5   5  21       18.96        3.35      8.94 o 
  -4   5  21        2.77       13.61      8.63 o 
  -3   5  21       40.24       21.44     13.98 o 
  -2   5  21       10.86       26.38     15.49 o 
  -1   5  21       32.10       12.35     15.54 o 
   0   5  21       10.20       16.70     13.60 o 
   1   5  21        3.13       11.35     13.98 o 
   2   5  21        6.22       -2.36     11.46 o 
   3   5  21        0.00        6.41     14.07 o 
   4   5  21       87.44       73.39     17.94 o 
   5   5  21        3.55       -0.07     15.68 o 
   6   5  21        0.23      -13.76     14.54 o 
 -11   6  21       10.76       11.82     19.03 o 
 -10   6  21        2.60       -9.02      9.02 o 
  -9   6  21       20.12       26.66     11.72 o 
  -8   6  21        0.01       -8.95      8.95 o 
  -7   6  21       50.79        3.15      9.37 o 
  -6   6  21       70.17      114.28     13.05 o 
  -5   6  21      215.18      210.50     22.71 o 
  -4   6  21        5.08       23.64     12.99 o 
  -3   6  21        2.20        4.01     10.67 o 
  -2   6  21       25.62       37.53     13.32 o 
  -1   6  21       89.75       54.96     17.09 o 
   0   6  21       33.84       75.46     17.94 o 
   1   6  21        3.48       10.02     14.21 o 
   2   6  21       94.10      146.19     22.15 o 
   3   6  21        0.43       -9.55     14.36 o 
   4   6  21        4.99       18.63     16.06 o 
   5   6  21      116.00      160.78     24.37 o 
 -10   7  21       17.45       15.23     18.56 o 
  -9   7  21        0.65       -6.71      9.84 o 
  -8   7  21        0.01       -1.12      9.78 o 
  -7   7  21        0.21       10.56     17.39 o 
  -6   7  21       10.27       33.32     13.93 o 
  -5   7  21       33.53        0.80     11.90 o 
  -4   7  21      101.42      156.54     20.97 o 
  -3   7  21       72.89       41.94     13.98 o 
  -2   7  21        2.99       21.04     12.09 o 
  -1   7  21       10.52       32.66     12.32 o 
   0   7  21       17.21       31.85     13.41 o 
   1   7  21        1.49       23.84     16.29 o 
   2   7  21        0.38        0.67     14.26 o 
   3   7  21        1.71       -3.94     16.06 o 
   4   7  21       18.88       39.80     16.91 o 
   5   7  21       27.17       41.00     20.12 o 
  -9   8  21       42.53       40.00     19.97 o 
  -8   8  21        0.23       29.98     14.83 o 
  -7   8  21        7.88        1.40     13.22 o 
  -6   8  21        6.75       -3.54     13.88 o 
  -5   8  21       39.77       64.38     16.43 o 
  -4   8  21       15.17       43.88     13.98 o 
  -3   8  21        2.89       28.05     13.32 o 
  -2   8  21        0.88        2.67     11.52 o 
  -1   8  21        4.11       14.63     12.23 o 
   0   8  21       22.51       -2.60     10.06 o 
   1   8  21       18.89       43.61     14.36 o 
   2   8  21       38.00       78.07     19.46 o 
   3   8  21        0.37       16.63     17.66 o 
  -6   9  21       34.14        8.68     13.55 o 
  -5   9  21       38.75       36.46     16.34 o 
  -4   9  21       40.76        0.07     12.61 o 
  -3   9  21       20.25       19.37     12.70 o 
  -2   9  21        5.09       -6.68     10.67 o 
  -1   9  21       13.83       34.99     14.31 o 
   0   9  21        0.14       23.17     13.84 o 
   1   9  21       19.32       46.48     15.49 o 
   2   9  21        0.01       25.51     13.32 o 
  -3  10  21       22.87       70.45     17.24 o 
  -2  10  21       45.28      105.31     19.41 o 
  -1  10  21        0.29       14.96     12.56 o 
 -12   0  22       15.03       -8.48     12.84 o 
 -11   0  22        1.54       -2.87     15.16 o 
 -10   0  22       22.03       35.13     17.14 o 
  -9   0  22        0.46      -15.21     15.21 o 
  -8   0  22        1.28        1.74     15.58 o
[truncated: 17,902 more chars]
